# Supplementary material for: Crystal structure characterization, Hirshfeld surface analysis, and DFT calculation studies of 1-(6-amino-5-nitro­naphthalen-2-yl)ethanone
Source: Acta Crystallogr E Crystallogr Commun. 2024 May 3;80(Pt 6):561–6. doi: 10.1107/S2056989024003797 (PMC11151302; doi:10.1107/S2056989024003797)
Supplement: Supplementary file 1 [file e-80-00561-sup1.cif]

##############################################################################
#                                                                            #
# This CIF contains the data in a paper accepted for publication in          #
# Acta Crystallographica Section E. It conforms to the requirements of       #
# Notes for Authors for Acta Crystallographica Section E, and has been       #
# peer reviewed under the auspices of the IUCr Commission on Journals.       #
#                                                                            #
# Full details of the Crystallographic Information File format               #
# are given in the paper "The Crystallographic Information File (CIF):       #
# a New Standard Archive File for Crystallography" by S. R. Hall, F. H.      #
# Allen and I. D. Brown [Acta Cryst. (1991), A47, 655-685].                  #
#                                                                            #
# The current version of the core CIF dictionary is obtainable from          #
# ftp://ftp.iucr.org/pub/cif_core.dic.                                       #
#                                                                            #
# Software is freely available for graphical display of the structure(s)     #
# in this CIF. For information consult the CIF software page                 #
# http://www.iucr.org/resources/cif/software.                                #
#                                                                            #
# This file may be used for bona fide research purposes within the           #
# scientific community so long as proper attribution is given to the journal # 
# article from which it was obtained.                                        #
#                                                                            #
##############################################################################
data_I
_audit_creation_method     'SHELXL-2014/7'
_journal_date_recd_electronic     2024-02-26
_journal_date_accepted     2024-04-25
_journal_name_full     'Acta Crystallographica, Section E'
_journal_year     2024
_journal_volume     80
_journal_issue      1
_journal_page_first     0
_journal_page_last     0
_journal_paper_category     GO
_journal_paper_doi     10.1107/S2056989024003797
_journal_coeditor_code     ZN2036
_publ_contact_author_name     'Ya-fu Zhou'
_publ_contact_author_address
;
Shaanxi Engineering Research Centre for Conservation and Utilization of Botanical Resources,
Xi'an Botanical Garden of Shaanxi Province (Institute of Botany of Shaanxi Province),
Xi'an 710061, People's Republic of China
;
_publ_contact_author_email     'sxw@ms.xab.ac.cn, yafu-zhou@xab.ac.cn'
_publ_contact_author_fax     '0086 029 85251800'
_publ_contact_author_phone     '0086 029 85251800'
_publ_section_title
;
Crystal structure characterization, Hirshfeld surface analysis, and DFT
calculation studies of 1-(6-amino-5-nitronaphthalen-2-yl)ethanone
;
_publ_section_title_footnote     .
loop_
    _publ_author_name
    _publ_author_footnote
    _publ_author_address
    'Shi, Xin-Wei' .
;
Shaanxi Engineering Research Centre for Conservation and Utilization of Botanical Resources,
Xi'an Botanical Garden of Shaanxi Province (Institute of Botany of Shaanxi Province),
Xi'an 710061, People's Republic of China
;
    'Bai, Ming-sheng' .
;
School of Life Sciences, Ningxia University, Yinchuan 750021, People's Republic of China
;
    'Zheng, Shao-Jun' .
;
School of Environmental and Chemical Engineering, Jiangsu University of Science
and Technology, Zhenjiang 212003, Jiangsu, People's Republic of China
;
    'Lu, Qiang-Qiang' .
;
Shaanxi Engineering Research Centre for Conservation and Utilization of Botanical Resources,
Xi'an Botanical Garden of Shaanxi Province (Institute of Botany of Shaanxi
 Province),
Xi'an 710061, People's Republic of China
;
    'Li, Gen' .
;
Shaanxi Engineering Research Centre for Conservation and Utilization of Botanical Resources,
Xi'an Botanical Garden of Shaanxi Province (Institute of Botany of Shaanxi Province),
Xi'an 710061, People's Republic of China
;
    'Zhou, Ya-Fu' .
;
Shaanxi Engineering Research Centre for Conservation and Utilization of Botanical Resources,
Xi'an Botanical Garden of Shaanxi Province (Institute of Botany of Shaanxi Province),
Xi'an 710061, People's Republic of China
;
_publ_section_synopsis
;
The title compound, C~12~H~10~N~2~O~3~, was obtained by the deacetylation
reaction of 1-(6-amino-5-nitronaphthalen-2-yl)ethanone in a concentrated
sulfuric acid methanol solution. The molecule comprises a naphthalene ring
system bearing an acetyl, amino and nitro groups. In the crystal, the
molecules are assembled into a two-dimensional network by N...H/H...N and
O...H/H...O hydrogen-bonding interactions. <i>n</i>--\p and \p--\p* stacking
interactions are the dominant interactions in the three-dimensional crystal
packing.
;
_chemical_name_systematic
;
1-(6-Amino-5-nitronaphthalen-2-yl)ethanone
;
_chemical_name_common     ?
_chemical_formula_moiety     'C12 H10 N2 O3'
_chemical_formula_sum     'C12 H10 N2 O3'
_chemical_formula_iupac     'C12 H10 N2 O3'
_chemical_formula_weight     230.22
_chemical_melting_point     ?
_space_group_crystal_system     triclinic
_space_group_name_H-M_alt     'P -1'
_space_group_name_Hall     '-P 1'
loop_
    _space_group_symop_operation_xyz
    'x, y, z'
    '-x, -y, -z'
_cell_length_a     8.1208(13)
_cell_length_b     8.2262(14)
_cell_length_c     9.5944(15)
_cell_angle_alpha     73.338(4)
_cell_angle_beta     72.167(4)
_cell_angle_gamma     62.966(4)
_cell_volume     535.19(15)
_cell_formula_units_Z     2
_cell_measurement_reflns_used     1265
_cell_measurement_theta_min     2.82
_cell_measurement_theta_max     24.96
_cell_measurement_temperature     296(2)
_exptl_crystal_description     block
_exptl_crystal_colour     red
_exptl_crystal_size_max     0.400
_exptl_crystal_size_mid     0.300
_exptl_crystal_size_min     0.150
_exptl_crystal_density_diffrn     1.429
_exptl_crystal_density_meas     ?
_exptl_crystal_density_method     ?
_exptl_crystal_F_000     240
_exptl_absorpt_coefficient_mu     0.105
_exptl_absorpt_correction_type     multi-scan
_exptl_absorpt_process_details
;
SADABS; Krause <i>et al.</i>,  2015)
;
_exptl_absorpt_correction_T_min     ?
_exptl_absorpt_correction_T_max     ?
_diffrn_ambient_temperature     296(2)
_diffrn_source     ?
_diffrn_radiation_type     MoK\a
_diffrn_radiation_wavelength     0.71073
_diffrn_measurement_device_type     'Bruker SMART CCD'
_diffrn_measurement_method     'phi and omega scans'
_diffrn_detector_area_resol_mean     ?
_diffrn_reflns_number     3406
_diffrn_reflns_av_R_equivalents     0.0132
_diffrn_reflns_av_unetI/netI     0.0198
_diffrn_reflns_theta_min     2.264
_diffrn_reflns_theta_max     24.986
_diffrn_reflns_theta_full     24.986
_diffrn_measured_fraction_theta_max     0.999
_diffrn_measured_fraction_theta_full     0.999
_diffrn_reflns_limit_h_min     -9
_diffrn_reflns_limit_h_max     9
_diffrn_reflns_limit_k_min     -6
_diffrn_reflns_limit_k_max     9
_diffrn_reflns_limit_l_min     -11
_diffrn_reflns_limit_l_max     11
_refine_special_details     ?
_reflns_number_total     1884
_reflns_number_gt     1448
_reflns_threshold_expression     'I > 2\s(I)'
_refine_ls_structure_factor_coef     Fsqd
_refine_ls_matrix_type     full
_refine_ls_R_factor_all     0.0638
_refine_ls_R_factor_gt     0.0505
_refine_ls_wR_factor_gt     0.1337
_refine_ls_wR_factor_ref     0.1480
_refine_ls_goodness_of_fit_ref     1.033
_refine_ls_restrained_S_all     1.033
_refine_ls_number_reflns     1884
_refine_ls_number_parameters     155
_refine_ls_number_restraints     0
_refine_ls_hydrogen_treatment     constr
_refine_ls_weighting_scheme     calc
_refine_ls_weighting_details
              'w=1/[\s^2^(Fo^2^)+(0.0735P)^2^+0.2098P] where P=(Fo^2^+2Fc^2^)/3'
_atom_sites_solution_hydrogens     geom
_atom_sites_solution_primary     ?
_atom_sites_solution_secondary     ?
_refine_ls_shift/su_max     0.000
_refine_ls_shift/su_mean     0.000
_refine_diff_density_max     0.412
_refine_diff_density_min     -0.299
_refine_ls_extinction_method     none
_refine_ls_extinction_coef     .
loop_
    _atom_type_symbol
    _atom_type_description
    _atom_type_scat_dispersion_real
    _atom_type_scat_dispersion_imag
    _atom_type_scat_source
    'C' 'C' 0.0033 0.0016
                         'International Tables Vol C Tables 4.2.6.8 and 6.1.1.4'
    'H' 'H' 0.0000 0.0000
                         'International Tables Vol C Tables 4.2.6.8 and 6.1.1.4'
    'N' 'N' 0.0061 0.0033
                         'International Tables Vol C Tables 4.2.6.8 and 6.1.1.4'
    'O' 'O' 0.0106 0.0060
                         'International Tables Vol C Tables 4.2.6.8 and 6.1.1.4'
_computing_data_collection
;
SMART (Bruker, 2002)
;
_computing_cell_refinement
;
SMART (Bruker, 2002)
;
_computing_data_reduction
;
SAINT (Bruker, 2002)
;
_computing_structure_solution
;
<i>SHELXT2014/7</i> (Sheldrick, 2015a)
;
_computing_structure_refinement
;
<i>SHELXL2014/7</i> (Sheldrick, 2015b)
;
_computing_molecular_graphics
;
<i>SHELXL2014/7</i> (Sheldrick, 2015b)
;
_computing_publication_material
;
publcif  (Westrip, 2010)
;
loop_
    _atom_site_type_symbol
    _atom_site_label
    _atom_site_fract_x
    _atom_site_fract_y
    _atom_site_fract_z
    _atom_site_U_iso_or_equiv
    _atom_site_adp_type
    _atom_site_calc_flag
    _atom_site_occupancy
    _atom_site_disorder_assembly
    _atom_site_disorder_group
    C C12 0.0695(3) 0.0991(3) 0.7872(3) 0.0632(7) Uani d 1 . .
    H H12A 0.1914 0.0236 0.8117 0.095 Uiso calc 1 . .
    H H12B 0.0717 0.0847 0.6908 0.095 Uiso calc 1 . .
    H H12C -0.0238 0.0615 0.8599 0.095 Uiso calc 1 . .
    C C11 0.0216(3) 0.2974(3) 0.7860(2) 0.0456(5) Uani d 1 . .
    C C3 0.1180(3) 0.3996(3) 0.6612(2) 0.0372(4) Uani d 1 . .
    C C2 0.0793(3) 0.5851(3) 0.6600(2) 0.0444(5) Uani d 1 . .
    H H2 -0.0081 0.6426 0.7383 0.053 Uiso calc 1 . .
    C C1 0.1661(3) 0.6831(3) 0.5474(2) 0.0423(5) Uani d 1 . .
    H H1 0.1366 0.8052 0.5514 0.051 Uiso calc 1 . .
    C C9 0.2999(2) 0.6039(2) 0.4247(2) 0.0324(4) Uani d 1 . .
    C C10 0.3356(2) 0.4177(2) 0.42440(19) 0.0328(4) Uani d 1 . .
    C C4 0.2454(3) 0.3209(2) 0.5420(2) 0.0357(4) Uani d 1 . .
    H H4 0.2726 0.1990 0.5396 0.043 Uiso calc 1 . .
    C C5 0.4643(3) 0.3292(2) 0.3033(2) 0.0392(5) Uani d 1 . .
    H H5 0.4859 0.2079 0.3040 0.047 Uiso calc 1 . .
    C C6 0.5553(3) 0.4150(3) 0.1883(2) 0.0408(5) Uani d 1 . .
    H H6 0.6395 0.3514 0.1120 0.049 Uiso calc 1 . .
    C C7 0.5262(3) 0.6024(3) 0.1800(2) 0.0380(5) Uani d 1 . .
    C C8 0.3990(3) 0.6942(2) 0.2985(2) 0.0357(4) Uani d 1 . .
    N N1 0.3732(3) 0.8791(2) 0.2929(2) 0.0489(5) Uani d 1 . .
    N N2 0.6247(3) 0.6726(3) 0.05977(18) 0.0538(5) Uani d 1 . .
    H H2A 0.6136 0.7843 0.0491 0.065 Uiso calc 1 . .
    H H2B 0.6992 0.6062 -0.0071 0.065 Uiso calc 1 . .
    O O1 -0.0958(2) 0.3728(2) 0.88712(17) 0.0677(5) Uani d 1 . .
    O O2 0.2953(3) 0.9525(2) 0.4026(2) 0.0887(7) Uani d 1 . .
    O O3 0.4405(4) 0.9628(2) 0.1795(2) 0.0975(8) Uani d 1 . .
loop_
    _atom_site_aniso_label
    _atom_site_aniso_U_11
    _atom_site_aniso_U_22
    _atom_site_aniso_U_33
    _atom_site_aniso_U_12
    _atom_site_aniso_U_13
    _atom_site_aniso_U_23
    C12 0.0646(15) 0.0471(13) 0.0580(14) -0.0232(12) 0.0059(11) 0.0006(11)
    C11 0.0401(11) 0.0489(12) 0.0382(10) -0.0153(9) -0.0010(9) -0.0056(9)
    C3 0.0336(9) 0.0373(10) 0.0363(10) -0.0123(8) -0.0038(8) -0.0075(8)
    C2 0.0427(11) 0.0456(11) 0.0397(10) -0.0137(9) 0.0033(8) -0.0196(9)
    C1 0.0473(11) 0.0309(10) 0.0467(11) -0.0133(9) -0.0025(9) -0.0156(8)
    C9 0.0331(9) 0.0280(9) 0.0359(10) -0.0104(7) -0.0072(8) -0.0086(7)
    C10 0.0334(9) 0.0293(9) 0.0357(9) -0.0120(8) -0.0039(7) -0.0100(7)
    C4 0.0366(10) 0.0301(9) 0.0389(10) -0.0137(8) -0.0037(8) -0.0078(8)
    C5 0.0437(11) 0.0283(9) 0.0437(11) -0.0145(8) 0.0003(8) -0.0135(8)
    C6 0.0449(11) 0.0371(10) 0.0372(10) -0.0160(9) 0.0036(8) -0.0154(8)
    C7 0.0427(11) 0.0361(10) 0.0357(10) -0.0186(9) -0.0058(8) -0.0049(8)
    C8 0.0409(10) 0.0271(9) 0.0399(10) -0.0139(8) -0.0078(8) -0.0072(8)
    N1 0.0591(11) 0.0313(9) 0.0543(11) -0.0213(8) -0.0023(8) -0.0092(8)
    N2 0.0723(13) 0.0476(10) 0.0405(10) -0.0344(10) 0.0068(9) -0.0083(8)
    O1 0.0671(11) 0.0683(11) 0.0509(9) -0.0280(9) 0.0205(8) -0.0200(8)
    O2 0.1203(16) 0.0512(10) 0.0912(14) -0.0504(11) 0.0344(12) -0.0407(10)
    O3 0.174(2) 0.0506(11) 0.0627(11) -0.0669(13) 0.0141(12) -0.0071(9)
_geom_special_details
;
 All esds (except the esd in the dihedral angle between two l.s. planes)
 are estimated using the full covariance matrix.  The cell esds are taken
 into account individually in the estimation of esds in distances, angles
 and torsion angles; correlations between esds in cell parameters are only
 used when they are defined by crystal symmetry.  An approximate (isotropic)
 treatment of cell esds is used for estimating esds involving l.s. planes.
;
loop_
    _geom_bond_atom_site_label_1
    _geom_bond_atom_site_label_2
    _geom_bond_site_symmetry_2
    _geom_bond_distance
    _geom_bond_publ_flag
    C12 C11 . 1.492(3) ?
    C11 O1 . 1.215(2) ?
    C11 C3 . 1.483(3) ?
    C3 C4 . 1.373(2) ?
    C3 C2 . 1.408(3) ?
    C2 C1 . 1.366(3) ?
    C1 C9 . 1.416(3) ?
    C9 C10 . 1.424(2) ?
    C9 C8 . 1.447(3) ?
    C10 C4 . 1.398(2) ?
    C10 C5 . 1.422(2) ?
    C5 C6 . 1.338(3) ?
    C6 C7 . 1.431(3) ?
    C7 N2 . 1.333(2) ?
    C7 C8 . 1.412(3) ?
    C8 N1 . 1.425(2) ?
    N1 O2 . 1.217(2) ?
    N1 O3 . 1.227(2) ?
loop_
    _geom_angle_atom_site_label_1
    _geom_angle_atom_site_label_2
    _geom_angle_atom_site_label_3
    _geom_angle_site_symmetry_1
    _geom_angle_site_symmetry_3
    _geom_angle
    _geom_angle_publ_flag
    O1 C11 C3 . . 120.96(19) ?
    O1 C11 C12 . . 119.56(19) ?
    C3 C11 C12 . . 119.48(18) ?
    C4 C3 C2 . . 117.08(17) ?
    C4 C3 C11 . . 122.46(17) ?
    C2 C3 C11 . . 120.46(17) ?
    C1 C2 C3 . . 122.07(17) ?
    C2 C1 C9 . . 121.76(17) ?
    C1 C9 C10 . . 116.07(16) ?
    C1 C9 C8 . . 126.75(16) ?
    C10 C9 C8 . . 117.15(16) ?
    C4 C10 C5 . . 119.62(16) ?
    C4 C10 C9 . . 120.65(16) ?
    C5 C10 C9 . . 119.73(16) ?
    C3 C4 C10 . . 122.33(17) ?
    C6 C5 C10 . . 122.09(17) ?
    C5 C6 C7 . . 121.51(17) ?
    N2 C7 C8 . . 126.40(17) ?
    N2 C7 C6 . . 115.85(17) ?
    C8 C7 C6 . . 117.75(16) ?
    C7 C8 N1 . . 118.03(16) ?
    C7 C8 C9 . . 121.77(16) ?
    N1 C8 C9 . . 120.18(16) ?
    O2 N1 O3 . . 118.66(17) ?
    O2 N1 C8 . . 120.96(17) ?
    O3 N1 C8 . . 120.21(18) ?
loop_
    _geom_torsion_atom_site_label_1
    _geom_torsion_atom_site_label_2
    _geom_torsion_atom_site_label_3
    _geom_torsion_atom_site_label_4
    _geom_torsion_site_symmetry_1
    _geom_torsion_site_symmetry_2
    _geom_torsion_site_symmetry_3
    _geom_torsion_site_symmetry_4
    _geom_torsion
    _geom_torsion_publ_flag
    O1 C11 C3 C4 . . . . -177.21(19) ?
    C12 C11 C3 C4 . . . . 2.8(3) ?
    O1 C11 C3 C2 . . . . 2.0(3) ?
    C12 C11 C3 C2 . . . . -178.01(19) ?
    C4 C3 C2 C1 . . . . -1.1(3) ?
    C11 C3 C2 C1 . . . . 179.64(18) ?
    C3 C2 C1 C9 . . . . 0.2(3) ?
    C2 C1 C9 C10 . . . . 1.1(3) ?
    C2 C1 C9 C8 . . . . 179.23(18) ?
    C1 C9 C10 C4 . . . . -1.7(3) ?
    C8 C9 C10 C4 . . . . -179.93(16) ?
    C1 C9 C10 C5 . . . . 178.33(16) ?
    C8 C9 C10 C5 . . . . 0.1(3) ?
    C2 C3 C4 C10 . . . . 0.6(3) ?
    C11 C3 C4 C10 . . . . 179.81(17) ?
    C5 C10 C4 C3 . . . . -179.17(17) ?
    C9 C10 C4 C3 . . . . 0.8(3) ?
    C4 C10 C5 C6 . . . . -179.61(18) ?
    C9 C10 C5 C6 . . . . 0.4(3) ?
    C10 C5 C6 C7 . . . . -0.8(3) ?
    C5 C6 C7 N2 . . . . -179.82(18) ?
    C5 C6 C7 C8 . . . . 0.6(3) ?
    N2 C7 C8 N1 . . . . -1.2(3) ?
    C6 C7 C8 N1 . . . . 178.35(17) ?
    N2 C7 C8 C9 . . . . -179.66(18) ?
    C6 C7 C8 C9 . . . . -0.2(3) ?
    C1 C9 C8 C7 . . . . -178.23(18) ?
    C10 C9 C8 C7 . . . . -0.2(3) ?
    C1 C9 C8 N1 . . . . 3.3(3) ?
    C10 C9 C8 N1 . . . . -178.64(16) ?
    C7 C8 N1 O2 . . . . -165.8(2) ?
    C9 C8 N1 O2 . . . . 12.8(3) ?
    C7 C8 N1 O3 . . . . 9.4(3) ?
    C9 C8 N1 O3 . . . . -172.1(2) ?
loop_
    _geom_hbond_atom_site_label_D
    _geom_hbond_atom_site_label_H
    _geom_hbond_atom_site_label_A
    _geom_hbond_site_symmetry_A
    _geom_hbond_distance_DH
    _geom_hbond_distance_HA
    _geom_hbond_distance_DA
    _geom_hbond_angle_DHA
    N2 H2B O1 1_654 0.86 2.16 2.988(2) 161.7
    N2 H2A O3 2_675 0.86 2.54 3.146(3) 127.8
    N2 H2A O3 . 0.86 1.95 2.556(3) 126.5
    C6 H6 O1 1_654 0.93 2.57 3.341(2) 140.9
    C1 H1 O2 . 0.93 2.11 2.720(3) 121.6
_shelx_space_group_comment
;
The symmetry employed for this shelxl refinement is uniquely defined
by the following loop, which should always be used as a source of
symmetry information in preference to the above space-group names.
They are only intended as comments.
;
_shelx_estimated_absorpt_T_min     0.959
_shelx_estimated_absorpt_T_max     0.984
_shelx_hkl_file
;
  -1   0   0   59.75    0.61
  -1   0   0   58.78    0.56
   1   0   0   58.29    0.68
   1   0   0   58.93    0.60
   1   0   0   60.34    0.60
   2   0   0   45.18    0.44
   2   0   0   44.80    0.52
   2   0   0   44.57    0.45
   3   0   0    7.77    0.15
   3   0   0    7.73    0.18
   3   0   0    7.77    0.12
   4   0   0    7.76    0.13
   4   0   0    7.82    0.22
   4   0   0    8.04    0.17
  -5   0   0    5.72    0.16
   5   0   0    5.97    0.11
   5   0   0    5.91    0.21
  -6   0   0    0.49    0.07
   6   0   0    0.36    0.09
  -7   0   0    0.10    0.04
   7   0   0   -0.05    0.06
  -8   0   0   -0.03    0.04
   8   0   0    0.04    0.07
   7  -1   0    0.08    0.07
  -7   1   0   -0.02    0.03
   6  -1   0    0.00    0.06
  -6   1   0   -0.02    0.03
   5  -1   0   14.34    0.35
  -5   1   0   14.69    0.28
   4  -1   0    1.90    0.13
   4  -1   0    1.90    0.08
  -4   1   0    1.95    0.09
   3  -1   0    0.05    0.02
   3  -1   0    0.04    0.04
  -3   1   0    0.07    0.03
   2  -1   0    9.41    0.19
   2  -1   0    9.12    0.15
  -2   1   0    9.17    0.16
   1  -1   0    9.30    0.15
   1  -1   0    9.43    0.16
  -1   1   0    9.49    0.14
   0  -1   0  166.35    1.62
   0   1   0  164.00    1.65
   0   1   0  168.61    1.80
  -1  -1   0    0.50    0.03
  -1  -1   0    0.52    0.03
   1   1   0    0.52    0.03
   1   1   0    0.51    0.03
   2   1   0    4.23    0.10
   2   1   0    4.20    0.08
   3   1   0   20.21    0.31
   3   1   0   19.93    0.25
   4   1   0    0.93    0.03
   4   1   0    1.08    0.09
   4   1   0    0.93    0.06
   5   1   0    0.02    0.02
   5   1   0    0.05    0.05
   5   1   0    0.01    0.02
   6   1   0    0.01    0.06
   6   1   0    0.01    0.03
  -7  -1   0    0.94    0.09
   7   1   0    0.97    0.09
   7   1   0    0.86    0.13
  -8  -1   0    1.16    0.11
   8   1   0    1.25    0.16
   7  -2   0    0.14    0.08
  -7   2   0    0.27    0.07
   6  -2   0    0.02    0.06
  -6   2   0    0.02    0.04
   5  -2   0    2.20    0.17
  -5   2   0    2.52    0.13
   4  -2   0    0.62    0.09
   3  -2   0    2.87    0.14
  -3   2   0    3.25    0.12
   2  -2   0   49.59    0.63
  -2   2   0   49.27    0.56
  -1   2   0   16.02    0.23
   0   2   0    6.10    0.11
   1   2   0    0.90    0.04
   1   2   0    0.89    0.04
   2   2   0  142.45    1.62
   2   2   0  141.74    1.54
   3   2   0    3.28    0.08
   3   2   0    3.20    0.10
   4   2   0    4.20    0.11
   4   2   0    4.23    0.14
   5   2   0   29.12    0.39
   5   2   0   29.96    0.48
   6   2   0    0.08    0.02
   6   2   0    0.10    0.06
   6   2   0    0.09    0.03
   7   2   0    0.02    0.03
   7   2   0    0.07    0.06
   8   2   0    5.25    0.26
   8   2   0    5.23    0.19
  -9  -2   0    8.55    0.26
   9   2   0    7.72    0.35
   6  -3   0    0.03    0.06
  -6   3   0    0.00    0.04
   5  -3   0    1.83    0.16
  -5   3   0    1.68    0.12
   4  -3   0    0.11    0.06
  -4   3   0    0.01    0.03
   3  -3   0    0.64    0.09
  -3   3   0    0.72    0.08
  -2   3   0    8.77    0.20
  -1   3   0   26.35    0.36
   0   3   0  312.32    3.32
   1   3   0    1.59    0.07
   1   3   0    1.64    0.07
   2   3   0    8.60    0.16
   2   3   0    8.73    0.15
   3   3   0    0.00    0.01
   3   3   0    0.00    0.01
   4   3   0    4.49    0.12
   4   3   0    4.61    0.14
   5   3   0    8.15    0.18
   5   3   0    7.94    0.22
   6   3   0    0.54    0.06
   6   3   0    0.53    0.09
   7   3   0    0.37    0.06
   7   3   0    0.33    0.08
   8   3   0    1.43    0.16
   8   3   0    1.12    0.10
   9   3   0    0.41    0.12
   9   3   0    0.41    0.08
  -6   4   0    0.06    0.05
  -5   4   0   14.18    0.35
  -4   4   0    3.66    0.17
  -3   4   0    0.02    0.03
  -2   4   0    0.02    0.02
  -1   4   0    1.30    0.08
   0   4   0   90.42    0.94
   1   4   0    2.36    0.09
   2   4   0   20.78    0.30
   2   4   0   21.08    0.32
   3   4   0    1.65    0.08
   3   4   0    1.61    0.07
   4   4   0    4.62    0.13
   4   4   0    4.75    0.14
   5   4   0    0.14    0.04
   5   4   0    0.18    0.04
   6   4   0    0.12    0.05
   6   4   0    0.17    0.04
   7   4   0    1.90    0.11
   7   4   0    1.84    0.15
   8   4   0    0.12    0.08
   8   4   0    0.15    0.05
   9   4   0    0.60    0.09
   9   4   0    0.68    0.14
  -5   5   0   11.71    0.34
  -4   5   0    0.13    0.06
  -3   5   0    0.17    0.06
  -2   5   0    0.88    0.10
  -1   5   0    1.52    0.10
   0   5   0    0.61    0.07
   1   5   0    0.38    0.05
   2   5   0    8.16    0.19
   2   5   0    8.54    0.20
   3   5   0    4.34    0.13
   3   5   0    4.41    0.14
   4   5   0    1.22    0.08
   4   5   0    1.21    0.08
   5   5   0    5.47    0.16
   5   5   0    5.37    0.18
   6   5   0    1.25    0.12
   6   5   0    1.19    0.10
   7   5   0    0.67    0.08
   7   5   0    0.70    0.11
   8   5   0    2.52    0.14
   8   5   0    2.46    0.19
   9   5   0    3.18    0.23
   9   5   0    3.76    0.17
  -4   6   0    0.23    0.07
  -3   6   0   -0.05    0.03
  -2   6   0    1.20    0.12
  -1   6   0    1.17    0.11
   0   6   0    0.61    0.08
   1   6   0    0.15    0.04
   2   6   0    0.21    0.05
   2   6   0    0.20    0.05
   3   6   0    3.17    0.13
   3   6   0    2.90    0.13
   4   6   0    8.31    0.22
   4   6   0    8.31    0.21
   5   6   0   37.72    0.57
   5   6   0   37.01    0.52
   6   6   0    1.83    0.13
   6   6   0    1.94    0.12
   7   6   0    0.78    0.11
   7   6   0    0.79    0.09
   8   6   0    1.67    0.12
   8   6   0    1.61    0.17
  -2   7   0    0.48    0.09
  -1   7   0    0.10    0.05
   0   7   0    2.63    0.15
   1   7   0    0.47    0.08
   1   7   0    0.46    0.07
   2   7   0    2.32    0.13
   2   7   0    2.20    0.13
   3   7   0    2.50    0.13
   3   7   0    2.73    0.14
   4   7   0    2.53    0.13
   4   7   0    2.71    0.14
   5   7   0    0.41    0.07
   5   7   0    0.39    0.07
   6   7   0    0.62    0.09
   6   7   0    0.58    0.08
   7   7   0    0.60    0.08
   7   7   0    0.65    0.10
   8   7   0   -0.09    0.06
   8   7   0    0.08    0.04
  -1   8   0    0.10    0.05
   0   8   0    2.90    0.17
   1   8   0    2.54    0.16
   1   8   0    2.93    0.16
   2   8   0    1.14    0.12
   2   8   0    0.99    0.11
   3   8   0    0.82    0.10
   3   8   0    0.79    0.10
   4   8   0    1.12    0.11
   4   8   0    1.02    0.11
   5   8   0    1.16    0.12
   5   8   0    1.22    0.12
   6   8   0    0.39    0.07
   6   8   0    0.35    0.07
   7   8   0    0.29    0.08
   7   8   0    0.38    0.07
   2   9   0    0.23    0.06
   2   9   0    0.17    0.06
   3   9   0   -0.01    0.03
   3   9   0    0.00    0.04
   4   9   0    0.00    0.03
   4   9   0    0.04    0.05
   5   9   0    4.16    0.19
   5   9   0    4.05    0.19
   4   9  -1    2.05    0.16
   3   9  -1    9.87    0.31
   6   8  -1    0.54    0.09
   6   8  -1    0.63    0.10
   5   8  -1    3.54    0.17
   5   8  -1    3.33    0.16
   4   8  -1    0.26    0.06
   4   8  -1    0.21    0.06
   3   8  -1    1.57    0.11
   3   8  -1    1.62    0.14
   2   8  -1    0.91    0.11
   2   8  -1    0.92    0.10
   1   8  -1    1.33    0.13
   1   8  -1    1.97    0.14
   0   8  -1    0.22    0.06
   7   7  -1    0.22    0.08
   7   7  -1    0.20    0.06
   6   7  -1    2.14    0.13
   6   7  -1    1.96    0.14
   5   7  -1    0.63    0.08
   5   7  -1    0.79    0.09
   4   7  -1    1.04    0.10
   4   7  -1    0.99    0.10
   3   7  -1    8.67    0.23
   3   7  -1    8.45    0.24
   2   7  -1    1.53    0.14
   2   7  -1    1.49    0.10
   1   7  -1    0.01    0.03
   1   7  -1    0.00    0.03
   0   7  -1    0.21    0.06
  -1   7  -1    0.01    0.03
  -2   7  -1    2.92    0.17
   8   6  -1    0.23    0.06
   8   6  -1    0.13    0.08
   7   6  -1    1.95    0.13
   7   6  -1    1.96    0.16
   6   6  -1    0.02    0.03
   6   6  -1   -0.03    0.04
   5   6  -1   11.84    0.27
   5   6  -1   12.16    0.28
   4   6  -1   29.10    0.46
   4   6  -1   30.14    0.47
   3   6  -1  130.93    1.37
   3   6  -1  134.20    1.43
   2   6  -1    3.35    0.13
   2   6  -1    3.41    0.15
   1   6  -1    0.23    0.05
   1   6  -1    0.25    0.05
   0   6  -1    0.02    0.03
  -1   6  -1    0.02    0.03
  -2   6  -1    0.90    0.11
  -3   6  -1   -0.03    0.03
  -4   6  -1   -0.03    0.05
   8   5  -1    2.68    0.20
   8   5  -1    2.64    0.15
   7   5  -1    0.30    0.06
   7   5  -1    0.34    0.09
   6   5  -1    0.49    0.08
   6   5  -1    0.43    0.06
   5   5  -1   -0.06    0.03
   5   5  -1    0.00    0.03
   4   5  -1    0.01    0.03
   4   5  -1    0.02    0.03
   3   5  -1    7.29    0.18
   3   5  -1    7.38    0.19
   2   5  -1    0.08    0.03
   2   5  -1    0.08    0.03
   1   5  -1    0.03    0.02
   1   5  -1    0.06    0.03
   0   5  -1    0.01    0.02
  -1   5  -1    0.11    0.04
  -2   5  -1    0.01    0.03
  -3   5  -1    0.00    0.03
  -4   5  -1    1.89    0.14
  -5   5  -1    3.38    0.19
   8   4  -1    0.51    0.11
   8   4  -1    0.45    0.08
   7   4  -1   -0.01    0.03
   7   4  -1   -0.02    0.05
   6   4  -1    0.11    0.06
   6   4  -1    0.08    0.04
   5   4  -1   12.18    0.27
   5   4  -1   12.15    0.25
   4   4  -1    1.18    0.08
   4   4  -1    1.11    0.07
   3   4  -1    5.72    0.15
   3   4  -1    5.72    0.14
   2   4  -1    0.07    0.03
   2   4  -1    0.07    0.02
   1   4  -1    5.36    0.15
   1   4  -1    5.50    0.14
   0   4  -1   28.84    0.41
  -1   4  -1    2.21    0.11
  -2   4  -1   15.79    0.30
  -3   4  -1    1.48    0.11
  -4   4  -1    0.53    0.08
  -5   4  -1   11.86    0.32
  -6   4  -1    2.96    0.18
   8   3  -1    1.06    0.11
   8   3  -1    1.05    0.15
   7   3  -1    0.36    0.09
   7   3  -1    0.44    0.07
   6   3  -1    2.14    0.15
   6   3  -1    2.03    0.11
   5   3  -1   11.77    0.23
   5   3  -1   11.84    0.27
   4   3  -1   19.88    0.30
   4   3  -1   19.82    0.33
   3   3  -1  100.68    0.99
   3   3  -1   98.82    1.05
   2   3  -1   19.18    0.27
   2   3  -1   19.45    0.27
   1   3  -1   -0.02    0.01
   1   3  -1   -0.03    0.01
   0   3  -1   37.63    0.45
   0  -3   1   37.85    0.52
  -1   3  -1    0.52    0.05
   1  -3   1    0.56    0.07
  -2   3  -1   10.73    0.22
   2  -3   1   10.53    0.25
  -3   3  -1    0.26    0.05
   3  -3   1    0.34    0.07
   3  -3   1    0.41    0.07
  -4   3  -1    0.20    0.05
   4  -3   1    0.29    0.08
  -5   3  -1    2.85    0.15
   5  -3   1    2.92    0.18
  -6   3  -1    0.09    0.05
   6  -3   1    0.07    0.07
   8   2  -1   10.45    0.36
   8   2  -1   10.23    0.28
   7   2  -1    6.43    0.26
   7   2  -1    7.33    0.21
   6   2  -1    0.76    0.08
   6   2  -1    0.82    0.11
   5   2  -1    0.51    0.08
   5   2  -1    0.48    0.06
   4   2  -1    2.41    0.11
   4   2  -1    2.43    0.09
   3   2  -1  104.41    0.99
   3   2  -1  101.94    1.08
   2   2  -1   20.44    0.27
   2   2  -1   20.63    0.27
   1   2  -1   12.26    0.16
   1   2  -1   12.28    0.18
  -1  -2   1   11.96    0.21
   0   2  -1   17.18    0.23
   0  -2   1   17.16    0.27
  -1   2  -1    9.07    0.16
   1  -2   1    8.40    0.16
   1  -2   1    8.60    0.19
  -2   2  -1    5.32    0.13
   2  -2   1    5.45    0.15
   2  -2   1    5.34    0.15
  -3   2  -1    2.30    0.10
   3  -2   1    2.26    0.12
   3  -2   1    2.24    0.12
  -4   2  -1    0.54    0.06
   4  -2   1    0.53    0.07
  -5   2  -1    1.55    0.10
   5  -2   1    1.17    0.13
   5  -2   1    1.63    0.12
  -6   2  -1    0.98    0.10
   6  -2   1    0.87    0.13
  -7   2  -1    0.02    0.04
   7  -2   1   -0.02    0.07
   8   1  -1    7.35    0.32
  -8  -1   1    7.18    0.23
   7   1  -1    0.57    0.08
   7   1  -1    0.61    0.11
   6   1  -1    0.18    0.08
   6   1  -1    0.08    0.04
   5   1  -1    1.74    0.13
   5   1  -1    1.98    0.09
   4   1  -1    0.00    0.02
   4   1  -1    0.02    0.03
   3   1  -1    8.85    0.16
   3   1  -1    8.86    0.19
   2   1  -1   13.69    0.17
   2   1  -1   13.52    0.19
   2   1  -1   13.39    0.21
   1   1  -1    2.39    0.05
   1   1  -1    2.41    0.06
  -1  -1   1    2.43    0.07
   0   1  -1   91.74    0.97
   0  -1   1   87.98    1.04
  -1   1  -1    6.90    0.12
   1  -1   1    7.08    0.14
   1  -1   1    7.02    0.13
  -2   1  -1    1.81    0.07
   2  -1   1    1.90    0.08
   2  -1   1    1.86    0.09
  -3   1  -1   22.24    0.31
   3  -1   1   22.37    0.32
   3  -1   1   22.47    0.36
  -4   1  -1    7.62    0.18
   4  -1   1    7.60    0.18
   4  -1   1    7.81    0.23
  -5   1  -1   10.48    0.23
   5  -1   1   10.44    0.22
   5  -1   1   10.47    0.30
  -6   1  -1    3.23    0.14
   6  -1   1    3.24    0.19
   6  -1   1    3.37    0.13
  -7   1  -1    0.78    0.10
   7  -1   1    0.68    0.12
  -8   1  -1   -0.02    0.04
   8  -1   1    0.04    0.09
   8   0  -1    0.15    0.10
  -8   0   1    0.09    0.06
   7   0  -1    1.03    0.14
  -7   0   1    0.75    0.09
   6   0  -1    0.34    0.06
   6   0  -1    0.27    0.09
  -6   0   1    0.28    0.06
   5   0  -1    0.31    0.05
   5   0  -1    0.17    0.06
   4   0  -1    2.30    0.13
   4   0  -1    2.13    0.10
   3   0  -1    7.20    0.18
   3   0  -1    7.10    0.15
   2   0  -1    0.43    0.04
   2   0  -1    0.39    0.05
   1   0  -1    3.26    0.07
   1   0  -1    3.15    0.08
  -1   0   1    3.12    0.04
   0   0  -1   74.63    0.74
   0   0   1   75.01    0.76
   0   0   1   73.79    0.80
  -1   0  -1   22.29    0.23
  -1   0  -1   22.41    0.26
   1   0   1   21.91    0.26
   1   0   1   21.71    0.26
   1   0   1   22.53    0.23
  -2   0  -1  577.10    5.06
   2   0   1  529.88    9.11
   2   0   1  566.45    5.76
  -3   0  -1    0.02    0.02
   3   0   1    0.03    0.02
   3   0   1    0.00    0.03
  -4   0  -1    0.14    0.03
   4   0   1    0.22    0.05
   4   0   1    0.15    0.03
  -5   0  -1   12.70    0.24
   5   0   1   13.46    0.32
   5   0   1   12.83    0.22
  -6   0  -1    0.77    0.08
   6   0   1    0.58    0.10
   6   0   1    0.66    0.06
  -7   0  -1    0.00    0.03
   7   0   1    0.01    0.07
  -8   0  -1   -0.03    0.04
   8   0   1   -0.03    0.08
   7  -1  -1    0.28    0.09
  -7   1   1    0.25    0.07
   6  -1  -1    0.06    0.06
  -6   1   1   -0.01    0.03
   5  -1  -1    0.34    0.08
  -5   1   1    0.40    0.06
   4  -1  -1   12.59    0.30
  -4   1   1   12.48    0.24
   3  -1  -1   41.88    0.58
  -3   1   1   41.32    0.49
   2  -1  -1   33.53    0.45
   2  -1  -1   32.90    0.39
   1  -1  -1  102.61    1.10
   1  -1  -1  102.96    1.10
  -1   1   1  101.12    1.14
   0   1   1  207.06    2.04
  -1  -1  -1   10.37    0.10
   1   1   1   10.41    0.10
   1   1   1   10.46    0.15
  -2  -1  -1   59.50    0.58
   2   1   1   58.37    0.63
   2   1   1   59.37    0.56
   3   1   1    0.32    0.03
   3   1   1    0.32    0.04
   4   1   1    0.37    0.06
   4   1   1    0.44    0.04
   4   1   1    0.52    0.04
   5   1   1    1.89    0.07
   5   1   1    1.93    0.13
   5   1   1    1.99    0.08
  -6  -1  -1    0.20    0.04
   6   1   1    0.27    0.04
   6   1   1    0.21    0.07
  -7  -1  -1    0.36    0.06
   7   1   1    0.35    0.09
  -8  -1  -1   -0.02    0.03
   8   1   1    0.06    0.08
   7  -2  -1    0.63    0.12
  -7   2   1    0.45    0.08
   6  -2  -1   -0.01    0.06
  -6   2   1   -0.06    0.03
   5  -2  -1    0.76    0.11
  -5   2   1    0.88    0.09
   4  -2  -1    6.73    0.24
  -4   2   1    6.67    0.19
   3  -2  -1   17.99    0.36
  -3   2   1   18.20    0.30
   2  -2  -1    5.77    0.17
  -2   2   1    5.68    0.14
  -1   2   1    0.08    0.02
   0   2   1   18.13    0.23
   1   2   1   79.26    0.76
   1   2   1   79.25    0.83
   2   2   1   14.75    0.22
   2   2   1   14.50    0.17
   3   2   1    1.51    0.07
   3   2   1    1.42    0.05
   4   2   1    3.61    0.09
   4   2   1    3.66    0.13
   5   2   1    5.36    0.18
   5   2   1    5.20    0.13
   6   2   1    0.86    0.07
   6   2   1    0.92    0.11
   6   2   1    0.85    0.05
   7   2   1    0.08    0.04
   7   2   1    0.06    0.07
  -8  -2  -1    0.15    0.04
   8   2   1    0.20    0.09
  -9  -2  -1    1.19    0.12
   9   2   1    1.25    0.17
   6  -3  -1    0.26    0.09
  -6   3   1    0.19    0.06
   5  -3  -1    0.17    0.08
  -5   3   1    0.20    0.06
   4  -3  -1    1.58    0.15
  -4   3   1    1.68    0.11
   3  -3  -1    0.73    0.09
  -3   3   1    0.98    0.09
  -2   3   1    1.14    0.08
  -1   3   1   -0.01    0.01
   0   3   1   25.49    0.33
   1   3   1   13.63    0.20
   2   3   1   77.78    0.74
   2   3   1   76.43    0.84
   3   3   1    5.71    0.14
   3   3   1    5.71    0.11
   4   3   1   29.73    0.43
   4   3   1   29.05    0.34
   5   3   1   43.99    0.61
   5   3   1   43.64    0.49
   6   3   1    6.16    0.15
   6   3   1    6.46    0.22
   7   3   1    2.49    0.17
   7   3   1    2.46    0.11
   8   3   1    0.73    0.08
   8   3   1    0.75    0.13
   9   3   1    0.90    0.10
   9   3   1    0.73    0.14
  -5   4   1    0.00    0.04
  -4   4   1    1.15    0.12
  -3   4   1   22.31    0.40
  -2   4   1   -0.01    0.03
  -1   4   1    2.31    0.11
   0   4   1   58.30    0.66
   1   4   1   23.66    0.33
   2   4   1    1.55    0.08
   2   4   1    1.44    0.07
   3   4   1    5.16    0.14
   3   4   1    5.12    0.12
   4   4   1    0.14    0.03
   4   4   1    0.02    0.02
   5   4   1   10.86    0.20
   5   4   1   10.96    0.25
   6   4   1    0.09    0.05
   6   4   1    0.07    0.03
   7   4   1    0.41    0.08
   7   4   1    0.24    0.05
   8   4   1    0.19    0.05
   8   4   1    0.18    0.08
   9   4   1   -0.03    0.08
   9   4   1   -0.02    0.03
  -5   5   1    1.47    0.15
  -4   5   1   10.73    0.31
  -3   5   1   26.28    0.48
  -2   5   1    8.32    0.24
  -1   5   1    1.58    0.10
   0   5   1    0.02    0.02
   1   5   1    5.20    0.15
   2   5   1    7.18    0.19
   2   5   1    7.58    0.17
   3   5   1   -0.01    0.01
   3   5   1    0.02    0.02
   4   5   1    2.27    0.09
   4   5   1    2.28    0.11
   5   5   1    0.24    0.04
   5   5   1    0.33    0.06
   6   5   1    0.02    0.04
   6   5   1   -0.01    0.02
   7   5   1    0.69    0.11
   7   5   1    0.60    0.07
   8   5   1    0.28    0.06
   8   5   1    0.22    0.09
   9   5   1   -0.09    0.07
   9   5   1   -0.06    0.03
  -4   6   1    0.48    0.09
  -3   6   1    1.22    0.13
  -2   6   1    0.90    0.11
  -1   6   1    0.01    0.03
   0   6   1    0.83    0.09
   1   6   1    1.77    0.11
   2   6   1    0.37    0.06
   2   6   1    0.35    0.05
   3   6   1    0.04    0.03
   3   6   1    0.01    0.02
   4   6   1    1.29    0.09
   4   6   1    1.32    0.08
   5   6   1   59.91    0.70
   5   6   1   59.83    0.80
   6   6   1   11.65    0.25
   6   6   1   11.96    0.31
   7   6   1    0.43    0.09
   7   6   1    0.51    0.07
   8   6   1    0.00    0.04
   8   6   1    0.01    0.06
   9   6   1    0.63    0.13
   9   6   1    0.83    0.09
  -2   7   1    0.30    0.08
  -1   7   1   -0.01    0.03
   0   7   1    2.01    0.13
   1   7   1    2.08    0.13
   2   7   1    0.22    0.05
   2   7   1    0.32    0.07
   3   7   1    0.07    0.03
   3   7   1    0.15    0.04
   4   7   1    3.06    0.14
   4   7   1    3.22    0.15
   5   7   1   36.76    0.52
   5   7   1   37.35    0.59
   6   7   1    7.74    0.25
   6   7   1    7.80    0.21
   7   7   1    6.14    0.19
   7   7   1    5.61    0.23
   8   7   1    1.09    0.10
   8   7   1    1.28    0.15
  -1   8   1   -0.02    0.03
   0   8   1    3.17    0.17
   1   8   1    1.10    0.12
   2   8   1    1.59    0.13
   2   8   1    1.36    0.13
   3   8   1    0.00    0.03
   3   8   1    0.03    0.03
   4   8   1   -0.01    0.03
   4   8   1    0.01    0.03
   5   8   1    2.34    0.13
   5   8   1    2.34    0.14
   6   8   1    0.13    0.04
   6   8   1    0.10    0.05
   7   8   1    1.76    0.15
   7   8   1    1.78    0.12
   1   9   1    0.38    0.09
   2   9   1    0.10    0.05
   2   9   1    0.15    0.06
   3   9   1    0.79    0.11
   3   9   1    0.91    0.11
   4   9   1    0.16    0.06
   4   9   1    0.16    0.05
   5   9   1    1.24    0.13
   5   9   1    1.08    0.12
   6   9   1    0.17    0.05
   6   9   1    0.16    0.06
   6   8  -2    0.42    0.08
   5   8  -2    2.11    0.15
   4   8  -2    1.36    0.14
   3   8  -2    0.25    0.07
   2   8  -2    0.06    0.05
   1   8  -2    0.01    0.04
   0   8  -2    0.00    0.04
   7   7  -2   -0.03    0.06
   7   7  -2   -0.01    0.04
   6   7  -2    0.01    0.04
   6   7  -2   -0.06    0.04
   5   7  -2    6.10    0.20
   5   7  -2    6.15    0.22
   4   7  -2    1.87    0.11
   4   7  -2    1.93    0.13
   3   7  -2    0.88    0.11
   3   7  -2    0.86    0.08
   2   7  -2   -0.01    0.03
   2   7  -2    0.06    0.03
   1   7  -2    0.03    0.03
   1   7  -2    0.02    0.03
   0   7  -2    2.40    0.15
  -1   7  -2    1.89    0.14
  -2   7  -2    1.48    0.15
   7   6  -2    0.14    0.05
   7   6  -2    0.11    0.07
   6   6  -2    0.23    0.07
   6   6  -2    0.26    0.06
   5   6  -2    1.10    0.10
   5   6  -2    1.31    0.11
   4   6  -2    0.63    0.07
   4   6  -2    0.41    0.06
   3   6  -2    2.04    0.13
   3   6  -2    2.06    0.11
   2   6  -2   18.48    0.31
   2   6  -2   18.16    0.36
   1   6  -2   19.23    0.38
   1   6  -2   19.53    0.34
   0   6  -2    0.87    0.10
  -1   6  -2   -0.01    0.03
  -2   6  -2    1.36    0.13
  -3   6  -2    0.03    0.05
   8   5  -2   -0.07    0.06
   8   5  -2   -0.05    0.04
   7   5  -2    7.47    0.27
   7   5  -2    7.12    0.23
   6   5  -2    6.77    0.23
   6   5  -2    6.59    0.21
   5   5  -2    3.42    0.15
   5   5  -2    3.22    0.15
   4   5  -2    1.42    0.10
   4   5  -2    1.78    0.10
   3   5  -2   36.96    0.52
   3   5  -2   36.63    0.48
   2   5  -2    0.99    0.06
   2   5  -2    0.77    0.08
   1   5  -2    2.97    0.13
   1   5  -2    2.86    0.11
   0   5  -2    1.81    0.11
  -1   5  -2    0.01    0.02
  -2   5  -2    0.00    0.02
  -3   5  -2    0.03    0.04
  -4   5  -2    0.55    0.09
  -5   5  -2    0.13    0.06
   8   4  -2    0.03    0.04
   8   4  -2   -0.13    0.06
   7   4  -2    4.32    0.18
   7   4  -2    4.43    0.22
   6   4  -2    1.54    0.11
   6   4  -2    1.56    0.14
   5   4  -2    1.02    0.09
   5   4  -2    0.97    0.10
   4   4  -2    0.14    0.04
   4   4  -2    0.14    0.04
   3   4  -2    2.15    0.09
   3   4  -2    2.21    0.10
   2   4  -2   14.19    0.26
   2   4  -2   13.95    0.22
   1   4  -2    0.05    0.02
   1   4  -2    0.01    0.02
  -1  -4   2    0.02    0.04
   0   4  -2    0.11    0.03
   0  -4   2    0.11    0.06
  -1   4  -2    0.22    0.05
   1  -4   2    0.27    0.07
  -2   4  -2    3.74    0.15
   2  -4   2    3.67    0.19
  -3   4  -2   -0.02    0.02
   3  -4   2   -0.03    0.06
  -4   4  -2    0.16    0.05
  -5   4  -2    0.09    0.05
   8   3  -2    0.05    0.05
   8   3  -2    0.09    0.08
   7   3  -2    0.04    0.04
   7   3  -2    0.07    0.07
   6   3  -2    0.15    0.05
   6   3  -2    0.15    0.06
   5   3  -2    0.94    0.10
   5   3  -2    0.95    0.09
   4   3  -2    0.10    0.03
   4   3  -2    0.06    0.04
   3   3  -2    5.99    0.15
   3   3  -2    6.04    0.14
   2   3  -2    6.34    0.15
   2   3  -2    6.53    0.12
  -2  -3   2    6.53    0.18
   1   3  -2    0.40    0.05
   1   3  -2    0.35    0.03
  -1  -3   2    0.34    0.06
   0   3  -2    0.01    0.02
   0  -3   2    0.01    0.04
  -1   3  -2    0.01    0.02
   1  -3   2    0.02    0.04
  -2   3  -2  106.93    1.10
   2  -3   2  105.75    1.22
  -3   3  -2    1.85    0.10
   3  -3   2    1.72    0.14
   3  -3   2    1.76    0.12
  -4   3  -2    1.41    0.10
   4  -3   2    1.40    0.13
   4  -3   2    1.58    0.14
  -5   3  -2    0.03    0.03
   5  -3   2    0.01    0.06
   5  -3   2    0.07    0.06
  -6   3  -2    0.39    0.08
   6  -3   2    0.23    0.09
   8   2  -2    0.03    0.05
   8   2  -2    0.04    0.08
   7   2  -2    7.95    0.30
   7   2  -2    8.56    0.24
   6   2  -2   13.51    0.35
   6   2  -2   13.36    0.29
   5   2  -2    0.05    0.05
   5   2  -2    0.05    0.03
   4   2  -2    0.28    0.05
   4   2  -2    0.21    0.04
   3   2  -2   79.48    0.82
   3   2  -2   79.17    0.87
   2   2  -2    1.55    0.07
   2   2  -2    1.35    0.06
  -2  -2   2    1.36    0.08
   1   2  -2    0.13    0.03
   1   2  -2    0.13    0.02
  -1  -2   2    0.13    0.04
  -1  -2   2    0.22    0.02
   0   2  -2    4.87    0.12
   0   2  -2    5.16    0.09
   0  -2   2    5.23    0.15
  -1   2  -2    2.86    0.09
   1  -2   2    3.08    0.12
   1  -2   2    3.07    0.09
  -2   2  -2   10.76    0.20
   2  -2   2   10.80    0.24
   2  -2   2   10.90    0.21
  -3   2  -2    0.02    0.02
   3  -2   2    0.01    0.04
   3  -2   2   -0.01    0.04
  -4   2  -2    0.60    0.07
   4  -2   2    0.61    0.09
   4  -2   2    0.69    0.09
  -5   2  -2    0.73    0.08
   5  -2   2    0.70    0.11
   5  -2   2    0.82    0.10
  -6   2  -2   -0.03    0.03
   6  -2   2   -0.03    0.05
   6  -2   2   -0.04    0.06
  -7   2  -2    0.15    0.06
   7  -2   2    0.06    0.08
   8   1  -2    0.25    0.10
   8   1  -2    0.25    0.07
   7   1  -2   30.23    0.61
   7   1  -2   30.88    0.52
   6   1  -2    7.64    0.27
   6   1  -2    7.27    0.22
   5   1  -2    1.95    0.14
   5   1  -2    1.90    0.11
   4   1  -2    0.10    0.03
   4   1  -2    0.18    0.05
   3   1  -2    0.77    0.03
   3   1  -2    0.94    0.08
   3   1  -2    0.61    0.05
   2   1  -2   16.27    0.23
   2   1  -2   16.08    0.24
  -2  -1   2   15.88    0.21
   1   1  -2   54.86    0.56
   1   1  -2   55.01    0.56
  -1  -1   2   54.77    0.56
  -1  -1   2   55.04    0.59
   0   1  -2   86.64    0.94
   0  -1   2   88.33    1.01
  -1   1  -2    5.37    0.10
   1  -1   2    5.37    0.10
   1  -1   2    5.34    0.13
  -2   1  -2    0.13    0.02
   2  -1   2    0.17    0.04
   2  -1   2    0.13    0.04
  -3   1  -2    0.95    0.06
   3  -1   2    1.03    0.08
   3  -1   2    1.06    0.09
  -4   1  -2   10.01    0.20
   4  -1   2    9.82    0.23
   4  -1   2   10.37    0.26
  -5   1  -2    0.59    0.06
   5  -1   2    0.57    0.08
   5  -1   2    0.65    0.10
  -6   1  -2    0.30    0.06
   6  -1   2    0.16    0.08
   6  -1   2    0.31    0.07
  -7   1  -2    3.73    0.16
   7  -1   2    3.20    0.21
  -8   1  -2    0.05    0.04
   8  -1   2   -0.04    0.07
   7   0  -2    3.02    0.16
   7   0  -2    3.01    0.21
  -7   0   2    3.40    0.16
   6   0  -2    0.29    0.06
   6   0  -2    0.30    0.09
   5   0  -2    0.49    0.07
   5   0  -2    0.57    0.09
   4   0  -2    0.07    0.03
   4   0  -2    0.12    0.05
   3   0  -2   13.57    0.27
   3   0  -2   13.50    0.23
   2   0  -2    1.12    0.07
  -2   0   2    0.98    0.03
   1   0  -2    2.78    0.07
   1   0  -2    2.76    0.08
  -1   0   2    2.67    0.06
   0   0  -2   72.86    0.79
   0   0   2   73.08    0.86
  -1   0  -2   50.23    0.51
  -1   0  -2   50.31    0.47
   1   0   2   50.60    0.51
   1   0   2   49.53    0.53
  -2   0  -2  950.58   11.91
   2   0   2  935.77   15.75
   2   0   2  939.97   15.89
  -3   0  -2    0.49    0.04
   3   0   2    0.39    0.04
   3   0   2    0.64    0.06
  -4   0  -2    0.04    0.02
   4   0   2    0.06    0.03
   4   0   2    0.08    0.04
  -5   0  -2    0.49    0.05
   5   0   2    0.47    0.06
   5   0   2    0.36    0.07
  -6   0  -2    1.19    0.08
   6   0   2    1.29    0.14
   6   0   2    1.25    0.10
  -7   0  -2    5.03    0.17
   7   0   2    4.71    0.23
  -8   0  -2   -0.04    0.03
   8   0   2   -0.07    0.07
   7  -1  -2    0.15    0.09
  -7   1   2    0.07    0.05
   6  -1  -2    1.38    0.15
  -6   1   2    1.50    0.11
   5  -1  -2    1.27    0.14
  -5   1   2    1.24    0.11
   4  -1  -2    4.06    0.14
   4  -1  -2    4.26    0.19
   3  -1  -2   17.58    0.29
   3  -1  -2   17.22    0.34
  -3   1   2   17.06    0.21
   2  -1  -2   55.31    0.68
   2  -1  -2   56.39    0.61
   1  -1  -2    7.85    0.14
   0  -1  -2    1.70    0.05
  -1  -1  -2   12.86    0.13
   1   1   2   12.31    0.13
   1   1   2   12.64    0.18
   2   1   2 1000.00   15.07
  -3  -1  -2   27.62    0.28
   3   1   2   27.68    0.37
  -4  -1  -2   32.80    0.36
   4   1   2   32.78    0.40
   4   1   2   32.75    0.46
  -5  -1  -2    0.98    0.06
   5   1   2    1.13    0.07
   5   1   2    1.20    0.11
  -6  -1  -2    0.27    0.04
   6   1   2    0.24    0.07
   6   1   2    0.18    0.04
  -7  -1  -2    0.02    0.03
   7   1   2   -0.03    0.04
   7   1   2    0.02    0.06
  -8  -1  -2    0.02    0.03
   8   1   2    0.02    0.07
   7  -2  -2    2.91    0.22
  -7   2   2    2.72    0.17
   6  -2  -2    0.18    0.09
  -6   2   2    0.28    0.07
   5  -2  -2    0.05    0.06
  -5   2   2    0.09    0.04
   4  -2  -2    0.04    0.05
  -4   2   2   -0.01    0.02
   3  -2  -2   25.21    0.45
  -3   2   2   25.68    0.39
   2  -2  -2    0.00    0.03
  -2   2   2    0.10    0.03
  -1   2   2   12.41    0.20
   0   2   2   92.68    0.94
   1   2   2   11.45    0.15
  -2  -2  -2    1.48    0.04
   2   2   2    1.51    0.04
   2   2   2    1.67    0.07
  -3  -2  -2   16.23    0.17
   3   2   2   15.80    0.17
   3   2   2   15.90    0.26
   4   2   2   34.09    0.35
   4   2   2   34.46    0.47
   5   2   2    2.33    0.12
   5   2   2    2.24    0.07
   6   2   2    0.06    0.02
   6   2   2    0.08    0.03
   6   2   2    0.07    0.05
  -7  -2  -2    3.55    0.12
   7   2   2    3.27    0.19
   7   2   2    3.36    0.12
  -8  -2  -2    0.16    0.05
   8   2   2    0.16    0.08
   9   2   2    0.04    0.09
   6  -3  -2   -0.03    0.06
  -6   3   2    0.03    0.05
   5  -3  -2    1.04    0.14
  -5   3   2    0.99    0.11
   4  -3  -2    2.52    0.17
  -4   3   2    2.48    0.13
  -3   3   2    1.62    0.10
  -2   3   2    0.30    0.05
  -1   3   2    3.45    0.11
   0   3   2    2.42    0.08
   1   3   2   14.98    0.21
   2   3   2   33.04    0.35
   2   3   2   32.57    0.44
   3   3   2    9.37    0.20
   3   3   2    9.75    0.13
   4   3   2    0.17    0.04
   4   3   2    0.25    0.03
   5   3   2    0.06    0.02
   5   3   2    0.04    0.03
   6   3   2    4.15    0.18
   6   3   2    4.07    0.11
   7   3   2    8.88    0.29
   7   3   2    8.75    0.19
   8   3   2    0.28    0.05
   8   3   2    0.55    0.11
   9   3   2    0.73    0.14
  -5   4   2   -0.03    0.04
  -4   4   2    1.79    0.13
  -3   4   2   10.38    0.27
  -2   4   2    5.12    0.17
  -1   4   2    0.08    0.03
   0   4   2    4.51    0.13
   1   4   2    0.96    0.06
   2   4   2  328.99    7.25
   2   4   2  326.84    3.79
   3   4   2   15.16    0.21
   3   4   2   14.46    0.28
   4   4   2    4.86    0.15
   4   4   2    4.95    0.11
   5   4   2    1.10    0.09
   5   4   2    1.15    0.06
   6   4   2    0.47    0.08
   6   4   2    0.44    0.05
   7   4   2    1.81    0.14
   7   4   2    1.91    0.09
   8   4   2   -0.05    0.02
   8   4   2    0.06    0.07
   9   4   2    0.06    0.08
  -4   5   2    0.11    0.06
  -3   5   2   35.14    0.57
  -2   5   2    7.11    0.23
  -1   5   2    0.28    0.06
   0   5   2    0.06    0.03
   1   5   2    0.03    0.02
   2   5   2    4.44    0.13
   2   5   2    4.32    0.16
   3   5   2    3.07    0.10
   3   5   2    3.18    0.13
   4   5   2    0.15    0.04
   4   5   2    0.26    0.04
   5   5   2    0.70    0.08
   5   5   2    0.76    0.06
   6   5   2    0.28    0.04
   6   5   2    0.27    0.06
   7   5   2    0.01    0.05
   7   5   2    0.01    0.03
   8   5   2    0.09    0.04
   8   5   2   -0.07    0.06
   9   5   2   -0.14    0.07
  -3   6   2    4.66    0.21
  -2   6   2    2.22    0.14
  -1   6   2    0.07    0.04
   0   6   2    3.15    0.15
   1   6   2    0.03    0.03
   2   6   2    4.13    0.17
   2   6   2    4.13    0.14
   3   6   2    2.10    0.10
   3   6   2    2.10    0.12
   4   6   2    1.49    0.10
   4   6   2    1.43    0.08
   5   6   2    0.03    0.02
   5   6   2    0.05    0.03
   6   6   2    2.06    0.10
   6   6   2    1.91    0.13
   7   6   2   21.38    0.34
   7   6   2   21.75    0.46
   8   6   2    0.96    0.09
   8   6   2    0.70    0.12
   9   6   2    0.23    0.10
  -2   7   2    0.13    0.05
  -1   7   2    0.01    0.04
   0   7   2    0.26    0.06
   1   7   2    0.66    0.09
   2   7   2    0.02    0.03
   2   7   2   -0.01    0.02
   3   7   2    1.08    0.12
   3   7   2    0.85    0.09
   4   7   2    1.59    0.09
   4   7   2    1.54    0.11
   5   7   2    1.50    0.11
   5   7   2    1.50    0.09
   6   7   2    3.16    0.13
   6   7   2    3.35    0.18
   7   7   2    5.68    0.18
   7   7   2    5.68    0.23
   8   7   2    0.19    0.08
   8   7   2    0.21    0.05
  -1   8   2    0.01    0.04
   0   8   2    1.35    0.14
   1   8   2    0.13    0.05
   2   8   2    8.66    0.25
   2   8   2    8.35    0.28
   3   8   2    6.50    0.24
   3   8   2    6.38    0.21
   4   8   2    1.24    0.11
   4   8   2    1.28    0.13
   5   8   2    0.04    0.04
   5   8   2    0.02    0.04
   6   8   2    0.16    0.05
   6   8   2    0.17    0.06
   7   8   2    0.52    0.09
   7   8   2    0.52    0.07
   8   8   2    0.06    0.06
   8   8   2    0.01    0.04
   1   9   2   -0.02    0.03
   1   9   2   -0.01    0.03
   2   9   2    0.06    0.05
   2   9   2    0.09    0.05
   3   9   2   -0.01    0.03
   3   9   2    0.01    0.03
   4   9   2    0.10    0.05
   4   9   2    0.06    0.04
   5   9   2    0.52    0.08
   5   9   2    0.57    0.09
   6   9   2    0.09    0.05
   6   9   2    0.07    0.05
   7   9   2    0.48    0.08
   7   9   2    0.47    0.09
   4   8  -3    0.14    0.06
   3   8  -3   -0.03    0.04
   2   8  -3    0.06    0.05
   1   8  -3    0.14    0.06
   6   7  -3    0.37    0.08
   5   7  -3    0.27    0.07
   4   7  -3    0.11    0.05
   3   7  -3    5.29    0.21
   2   7  -3    0.06    0.04
   1   7  -3    1.19    0.13
   0   7  -3    0.11    0.05
  -1   7  -3    0.63    0.10
   7   6  -3   -0.03    0.05
   7   6  -3    0.04    0.05
   6   6  -3   -0.01    0.05
   6   6  -3   -0.07    0.03
   5   6  -3    0.07    0.05
   5   6  -3    0.10    0.05
   4   6  -3    1.00    0.09
   4   6  -3    0.89    0.10
   3   6  -3   18.60    0.30
   3   6  -3   18.99    0.38
   2   6  -3   16.28    0.27
   2   6  -3   15.70    0.35
   1   6  -3   46.91    0.68
   1   6  -3   49.05    0.60
   0   6  -3    3.87    0.15
   0   6  -3    3.94    0.18
  -1   6  -3    0.38    0.07
  -2   6  -3    0.08    0.05
  -3   6  -3   -0.02    0.04
   7   5  -3    0.32    0.09
   7   5  -3    0.35    0.07
   6   5  -3    1.72    0.13
   6   5  -3    1.59    0.14
   5   5  -3    5.16    0.19
   5   5  -3    5.48    0.19
   4   5  -3    0.56    0.07
   4   5  -3    0.47    0.07
   3   5  -3   -0.04    0.02
   3   5  -3   -0.01    0.03
   2   5  -3    3.34    0.15
   2   5  -3    2.85    0.10
   1   5  -3   69.11    0.75
   1   5  -3   68.36    0.83
  -1  -5   3   68.73    0.95
   0   5  -3    0.01    0.02
   0  -5   3   -0.04    0.06
  -1   5  -3    2.29    0.13
   1  -5   3    1.66    0.16
  -2   5  -3    0.12    0.04
   2  -5   3    0.17    0.08
  -3   5  -3   -0.01    0.03
   3  -5   3    0.01    0.07
  -4   5  -3   -0.03    0.04
   8   4  -3   -0.03    0.06
   8   4  -3    0.02    0.05
   7   4  -3    0.29    0.09
   7   4  -3    0.17    0.05
   6   4  -3    1.24    0.11
   6   4  -3    1.75    0.15
   5   4  -3    0.04    0.03
   5   4  -3    0.09    0.05
   4   4  -3    0.90    0.08
   4   4  -3    0.66    0.08
   3   4  -3   17.05    0.27
   3   4  -3   18.31    0.33
   2   4  -3    0.94    0.05
   2   4  -3    1.05    0.09
  -2  -4   3    0.91    0.10
   1   4  -3    3.80    0.14
   1   4  -3    3.74    0.08
  -1  -4   3    3.54    0.17
   0   4  -3    1.42    0.09
   0  -4   3    1.32    0.13
  -1   4  -3    2.10    0.11
   1  -4   3    2.21    0.16
  -2   4  -3    3.53    0.15
   2  -4   3    4.02    0.21
  -3   4  -3    0.23    0.05
   3  -4   3    0.41    0.10
  -4   4  -3    1.91    0.13
   4  -4   3    2.18    0.17
  -5   4  -3    0.06    0.04
   5  -4   3    0.11    0.08
   8   3  -3    0.28    0.10
   8   3  -3    0.13    0.06
   7   3  -3    0.31    0.09
   7   3  -3    0.35    0.07
   6   3  -3    0.17    0.07
   6   3  -3    0.07    0.04
   5   3  -3    0.15    0.06
   5   3  -3    0.15    0.05
   4   3  -3    5.29    0.17
   4   3  -3    5.29    0.17
   3   3  -3    0.83    0.08
   3   3  -3    0.90    0.07
   2   3  -3    6.14    0.16
   2   3  -3    6.09    0.12
  -2  -3   3    6.13    0.18
   1   3  -3   13.51    0.25
  -1  -3   3   13.40    0.29
   0   3  -3    8.39    0.19
   0  -3   3    8.42    0.23
  -1   3  -3    0.83    0.08
   1  -3   3    0.65    0.08
  -2   3  -3    0.02    0.03
   2  -3   3   -0.05    0.05
  -3   3  -3    0.48    0.07
   3  -3   3    0.39    0.07
   3  -3   3    0.39    0.08
  -4   3  -3   11.81    0.27
   4  -3   3   11.45    0.30
   4  -3   3   11.72    0.32
  -5   3  -3    0.02    0.03
   5  -3   3    0.04    0.06
   5  -3   3    0.06    0.07
  -6   3  -3    0.22    0.06
   6  -3   3    0.35    0.10
   6  -3   3    0.27    0.09
   8   2  -3    0.03    0.04
   8   2  -3    0.00    0.07
   7   2  -3    0.34    0.10
   7   2  -3    0.41    0.08
   6   2  -3    9.65    0.30
   6   2  -3    9.83    0.26
   5   2  -3   11.16    0.26
   5   2  -3   11.06    0.29
   4   2  -3    0.06    0.04
   4   2  -3    0.06    0.03
   3   2  -3    8.05    0.19
  -3  -2   3    8.28    0.18
   2   2  -3   19.99    0.27
  -2  -2   3   19.99    0.32
   1   2  -3  265.31    2.84
  -1  -2   3  265.30    2.89
   0   2  -3    6.73    0.15
   0  -2   3    6.89    0.18
  -1   2  -3    2.13    0.08
   1  -2   3    2.04    0.12
  -2   2  -3    0.15    0.03
   2  -2   3    0.10    0.03
   2  -2   3    0.16    0.06
  -3   2  -3    0.90    0.07
   3  -2   3    0.85    0.09
   3  -2   3    1.07    0.09
  -4   2  -3    0.18    0.04
   4  -2   3    0.14    0.07
   4  -2   3    0.21    0.06
  -5   2  -3    0.14    0.04
   5  -2   3    0.04    0.06
   5  -2   3    0.22    0.08
  -6   2  -3   -0.02    0.03
   6  -2   3    0.01    0.06
   6  -2   3    0.00    0.06
  -7   2  -3    0.03    0.04
   7  -2   3    0.07    0.08
   7   1  -3    0.43    0.08
   7   1  -3    0.47    0.11
   6   1  -3   17.93    0.36
   6   1  -3   17.74    0.42
   5   1  -3   14.66    0.35
   5   1  -3   14.00    0.29
   4   1  -3    2.76    0.14
   4   1  -3    2.51    0.11
   3   1  -3    4.36    0.15
   3   1  -3    4.57    0.13
  -3  -1   3    4.24    0.10
   2   1  -3    0.14    0.03
   2   1  -3    0.11    0.03
   1   1  -3    0.13    0.03
   1   1  -3    0.14    0.02
  -1  -1   3    0.17    0.03
   0   1  -3    6.42    0.13
  -1   1  -3    0.16    0.02
  -1   1  -3    0.09    0.02
   1  -1   3    0.15    0.03
   1  -1   3    0.16    0.02
  -2   1  -3    0.02    0.01
   2  -1   3    0.03    0.02
   2  -1   3    0.07    0.03
  -3   1  -3    5.37    0.13
   3  -1   3    5.36    0.16
   3  -1   3    5.55    0.16
  -4   1  -3    0.01    0.02
   4  -1   3    0.04    0.05
   4  -1   3   -0.04    0.05
  -5   1  -3    0.43    0.06
   5  -1   3    0.59    0.10
   5  -1   3    0.52    0.08
  -6   1  -3    0.07    0.04
   6  -1   3    0.14    0.07
   6  -1   3    0.21    0.08
  -7   1  -3    1.33    0.12
   7  -1   3    1.08    0.15
   7  -1   3    1.38    0.13
  -8   1  -3    0.27    0.07
   8  -1   3    0.27    0.11
   7   0  -3    0.55    0.09
   7   0  -3    0.61    0.12
   6   0  -3    4.09    0.22
   6   0  -3    4.22    0.18
   5   0  -3    0.96    0.10
   5   0  -3    1.05    0.12
   4   0  -3    3.01    0.12
   4   0  -3    3.05    0.16
   3   0  -3    1.87    0.11
   3   0  -3    2.03    0.09
   2   0  -3    0.89    0.07
   2   0  -3    0.80    0.06
  -2   0   3    0.84    0.04
   1   0  -3    1.21    0.06
  -1   0   3    1.08    0.05
   0   0  -3   11.86    0.17
   0   0   3   11.67    0.18
  -1   0  -3    1.77    0.05
   1   0   3    1.86    0.07
   1   0   3    1.85    0.05
  -2   0  -3   22.47    0.25
   2   0   3   22.20    0.31
   2   0   3   22.11    0.29
  -3   0  -3   12.08    0.18
   3   0   3   12.23    0.22
   3   0   3   12.02    0.22
  -4   0  -3  104.21    1.00
   4   0   3  106.79    1.12
   4   0   3  104.92    1.17
  -5   0  -3    0.69    0.06
   5   0   3    0.65    0.07
   5   0   3    0.55    0.09
  -6   0  -3    0.32    0.05
   6   0   3    0.33    0.07
   6   0   3    0.38    0.09
  -7   0  -3    4.67    0.16
   7   0   3    4.79    0.19
   7   0   3    4.56    0.22
  -8   0  -3    0.69    0.09
   8   0   3    0.58    0.13
   7  -1  -3    0.07    0.08
  -7   1   3    0.16    0.06
   6  -1  -3    1.71    0.17
  -6   1   3    1.56    0.14
   5  -1  -3    1.20    0.13
   5  -1  -3    1.22    0.11
   4  -1  -3   -0.02    0.02
   4  -1  -3    0.03    0.05
   3  -1  -3    0.13    0.05
   3  -1  -3    0.22    0.04
   2  -1  -3    0.53    0.07
   2  -1  -3    0.68    0.06
   1  -1  -3   20.66    0.28
   0  -1  -3    0.12    0.02
  -1  -1  -3   29.61    0.30
   1   1   3   28.62    0.35
  -2  -1  -3   77.62    0.72
   2   1   3   77.67    0.68
   2   1   3   77.92    0.82
  -3  -1  -3    0.19    0.02
   3   1   3    0.01    0.02
  -4  -1  -3   39.74    0.41
   4   1   3   40.43    0.54
   4   1   3   40.33    0.49
  -5  -1  -3    0.61    0.05
   5   1   3    0.59    0.08
   5   1   3    0.60    0.06
  -6  -1  -3    0.88    0.06
   6   1   3    0.81    0.07
   6   1   3    0.83    0.11
  -7  -1  -3    0.27    0.05
   7   1   3    0.22    0.08
   7   1   3    0.21    0.06
  -8  -1  -3    0.02    0.03
   8   1   3    0.04    0.08
   6  -2  -3    3.28    0.22
  -6   2   3    3.41    0.18
   5  -2  -3    1.70    0.17
  -5   2   3    1.66    0.12
   4  -2  -3    1.05    0.12
  -4   2   3    0.77    0.08
   3  -2  -3    1.81    0.13
  -3   2   3    1.98    0.10
   2  -2  -3   54.94    0.63
   1  -2  -3  102.50    1.01
   0  -2  -3   66.03    0.66
   1   2   3   23.24    0.26
   2   2   3    4.22    0.12
   2   2   3    4.25    0.06
   2   2   3    4.02    0.06
   3   2   3   21.12    0.32
   4   2   3    2.00    0.10
  -5  -2  -3    0.47    0.03
   5   2   3    0.56    0.07
  -6  -2  -3    2.72    0.09
   6   2   3    2.91    0.11
   6   2   3    3.07    0.16
  -7  -2  -3   -0.02    0.02
   7   2   3    0.04    0.03
   7   2   3   -0.08    0.05
  -8  -2  -3    0.04    0.03
   8   2   3    0.00    0.07
   9   2   3    0.12    0.09
  -6   3   3    1.87    0.17
  -5   3   3    0.20    0.06
  -4   3   3    0.85    0.10
  -3   3   3    0.05    0.03
  -2   3   3    0.24    0.05
  -1   3   3   -0.01    0.02
   0   3   3    0.31    0.04
   1   3   3    1.17    0.05
   2   3   3    7.38    0.18
   2   3   3    7.50    0.12
  -3  -3  -3    0.65    0.03
   3   3   3    0.68    0.03
   3   3   3    0.67    0.06
  -4  -3  -3    3.77    0.06
   4   3   3    3.73    0.13
   5   3   3    3.41    0.07
   5   3   3    3.46    0.14
   6   3   3    1.70    0.06
   6   3   3    1.87    0.13
  -7  -3  -3    5.93    0.14
   7   3   3    6.03    0.23
   8   3   3    1.76    0.18
   8   3   3    1.89    0.10
   9   3   3   -0.02    0.08
  -5   4   3    1.66    0.16
  -4   4   3    0.04    0.04
  -3   4   3    0.20    0.05
  -2   4   3    5.55    0.18
  -1   4   3   10.66    0.24
   0   4   3    0.29    0.04
   1   4   3    1.60    0.07
   2   4   3    2.56    0.11
   2   4   3    2.33    0.08
   3   4   3    0.22    0.03
   3   4   3    0.25    0.05
   4   4   3   28.85    0.31
   4   4   3   28.14    0.44
   5   4   3    1.88    0.11
   5   4   3    1.91    0.06
   6   4   3    1.05    0.11
   6   4   3    1.00    0.05
   7   4   3    5.53    0.13
   7   4   3    5.47    0.22
   8   4   3    0.37    0.09
   9   4   3    0.05    0.08
  -4   5   3    0.40    0.08
  -3   5   3    0.03    0.04
  -2   5   3   27.80    0.48
  -1   5   3   68.30    0.82
   0   5   3    3.51    0.14
   1   5   3    5.21    0.15
   2   5   3    4.55    0.13
   2   5   3    4.52    0.17
   3   5   3    0.01    0.02
   3   5   3    0.00    0.02
   4   5   3    7.04    0.14
   4   5   3    7.05    0.20
   5   5   3    0.03    0.03
   5   5   3    0.00    0.02
   6   5   3    0.33    0.06
   6   5   3    0.29    0.04
   7   5   3    1.56    0.08
   7   5   3    1.20    0.12
   8   5   3   -0.06    0.05
   9   5   3    0.14    0.09
  -3   6   3    2.40    0.16
  -2   6   3    4.17    0.19
  -1   6   3   15.70    0.35
   0   6   3   16.24    0.33
   1   6   3    0.91    0.09
   2   6   3    0.08    0.04
   2   6   3    0.08    0.03
   3   6   3    0.11    0.03
   3   6   3    0.09    0.04
   4   6   3    0.17    0.05
   4   6   3    0.18    0.04
   5   6   3    0.49    0.05
   5   6   3    0.63    0.08
   6   6   3    0.08    0.03
   6   6   3    0.09    0.04
   7   6   3    8.41    0.18
   7   6   3    8.04    0.27
   8   6   3    2.42    0.17
   9   6   3   -0.01    0.08
  -2   7   3    0.97    0.12
  -1   7   3    0.07    0.05
   0   7   3    1.09    0.11
   1   7   3    0.02    0.03
   2   7   3    0.89    0.11
   2   7   3    0.98    0.10
   3   7   3    0.01    0.02
   3   7   3   -0.01    0.02
   4   7   3    0.05    0.03
   4   7   3    0.06    0.04
   5   7   3    0.61    0.07
   5   7   3    0.44    0.08
   6   7   3    2.17    0.10
   6   7   3    2.02    0.14
   7   7   3   27.10    0.53
   7   7   3   27.70    0.40
   8   7   3    5.90    0.26
   9   7   3    1.08    0.15
  -1   8   3    2.22    0.16
   0   8   3   -0.01    0.03
   1   8   3    0.05    0.04
   2   8   3    6.03    0.21
   2   8   3    6.24    0.26
   3   8   3    0.45    0.07
   3   8   3    0.40    0.08
   4   8   3    4.46    0.20
   4   8   3    4.62    0.17
   5   8   3    0.42    0.08
   5   8   3    0.54    0.07
   6   8   3    0.46    0.09
   6   8   3    0.62    0.07
   7   8   3    5.16    0.23
   7   8   3    5.61    0.18
   8   8   3    0.56    0.11
   1   9   3    0.26    0.07
   2   9   3    0.08    0.05
   2   9   3    0.01    0.04
   3   9   3    0.23    0.06
   3   9   3    0.10    0.06
   4   9   3    0.15    0.05
   4   9   3    0.09    0.05
   5   9   3    1.09    0.11
   5   9   3    0.87    0.11
   6   9   3    0.02    0.04
   6   9   3    0.01    0.04
   7   9   3   -0.04    0.04
   7   9   3    0.07    0.04
   5   7  -4    0.37    0.08
   4   7  -4    0.06    0.05
   3   7  -4    0.27    0.07
   2   7  -4    0.01    0.05
   1   7  -4    0.36    0.08
   0   7  -4    0.22    0.07
  -1   7  -4    0.06    0.05
   6   6  -4   -0.03    0.03
   5   6  -4   -0.01    0.03
   4   6  -4    0.03    0.04
   3   6  -4    1.31    0.12
   2   6  -4    1.01    0.11
   1   6  -4    4.20    0.19
   0   6  -4    8.10    0.26
  -1   6  -4    7.54    0.26
  -2   6  -4    1.23    0.13
  -3   6  -4    0.23    0.07
   7   5  -4    0.04    0.06
   7   5  -4    0.06    0.05
   6   5  -4    0.01    0.05
   6   5  -4   -0.04    0.03
   5   5  -4    2.08    0.13
   5   5  -4    1.88    0.13
   3   5  -4    0.05    0.04
   2   5  -4   -0.08    0.03
  -2  -5   4    0.00    0.06
   1   5  -4   18.06    0.36
  -1  -5   4   17.58    0.43
   0   5  -4    5.40    0.20
   0  -5   4    4.99    0.25
  -1   5  -4    4.99    0.19
   1  -5   4    5.04    0.25
  -2   5  -4    0.18    0.05
   2  -5   4    0.14    0.08
  -3   5  -4    0.40    0.08
   3  -5   4    0.19    0.09
  -4   5  -4    0.35    0.08
   4  -5   4    0.29    0.11
   7   4  -4    0.00    0.04
   7   4  -4    0.04    0.06
   6   4  -4    0.01    0.03
   6   4  -4    0.04    0.05
   5   4  -4   15.15    0.34
   5   4  -4   15.46    0.33
   4   4  -4    5.06    0.17
   4   4  -4    5.52    0.19
   3   4  -4    4.72    0.13
   3   4  -4    5.02    0.18
  -3  -4   4    4.83    0.20
  -2  -4   4    6.99    0.24
   1   4  -4   -0.02    0.03
  -1  -4   4   -0.02    0.06
   0   4  -4    5.40    0.18
   0  -4   4    5.42    0.23
  -1   4  -4    2.43    0.12
   1  -4   4    2.22    0.18
  -2   4  -4   -0.01    0.03
   2  -4   4   -0.04    0.06
  -3   4  -4    0.25    0.06
   3  -4   4    0.27    0.09
  -4   4  -4   -0.01    0.03
   4  -4   4   -0.12    0.07
  -5   4  -4   -0.01    0.04
   5  -4   4   -0.03    0.08
   7   3  -4    0.54    0.09
   7   3  -4    0.54    0.11
   6   3  -4    0.02    0.05
   6   3  -4    0.01    0.04
   5   3  -4    0.81    0.09
   5   3  -4    1.10    0.11
   4   3  -4    0.31    0.06
   4   3  -4    0.39    0.07
   3   3  -4    5.75    0.15
  -3  -3   4    5.84    0.19
   2   3  -4    4.40    0.15
   2   3  -4    4.06    0.10
  -2  -3   4    4.33    0.18
   1   3  -4    5.01    0.15
  -1  -3   4    4.96    0.19
   0   3  -4    0.11    0.03
   0  -3   4    0.06    0.05
  -1   3  -4    0.13    0.04
   1  -3   4    0.02    0.05
  -2   3  -4    0.18    0.04
   2  -3   4    0.09    0.06
  -3   3  -4   -0.02    0.02
   3  -3   4    0.02    0.04
   3  -3   4    0.03    0.06
  -4   3  -4   11.15    0.26
   4  -3   4   11.01    0.28
   4  -3   4   11.28    0.34
  -5   3  -4    0.26    0.06
   5  -3   4    0.33    0.08
   5  -3   4    0.34    0.10
  -6   3  -4   -0.04    0.03
   6  -3   4   -0.02    0.07
   6  -3   4    0.00    0.06
   7   2  -4    0.54    0.11
   7   2  -4    0.62    0.10
   6   2  -4    0.07    0.06
   6   2  -4    0.11    0.05
   5   2  -4    0.49    0.09
   5   2  -4    0.49    0.07
   4   2  -4    9.85    0.25
   4   2  -4   10.03    0.24
   3   2  -4    0.14    0.04
   3   2  -4    0.12    0.04
  -3  -2   4    0.08    0.04
   2   2  -4    1.66    0.09
   2   2  -4    1.67    0.07
  -2  -2   4    1.50    0.10
   1   2  -4    6.50    0.16
  -1  -2   4    6.60    0.19
   0   2  -4    6.69    0.16
   0  -2   4    6.39    0.20
  -1   2  -4   10.70    0.21
   1  -2   4   10.78    0.26
  -2   2  -4    0.31    0.05
   2  -2   4    0.31    0.07
   2  -2   4    0.19    0.04
  -3   2  -4    0.39    0.05
   3  -2   4    0.42    0.08
   3  -2   4    0.39    0.06
  -4   2  -4   11.36    0.24
   4  -2   4   11.08    0.31
   4  -2   4   10.76    0.27
  -5   2  -4    0.04    0.03
   5  -2   4    0.00    0.06
   5  -2   4   -0.02    0.07
  -6   2  -4    0.07    0.04
   6  -2   4    0.09    0.07
   6  -2   4    0.06    0.07
  -7   2  -4    0.02    0.04
   7  -2   4    0.01    0.07
   7  -2   4    0.13    0.08
   7   1  -4    1.62    0.18
   7   1  -4    1.91    0.14
   6   1  -4    0.19    0.08
   6   1  -4    0.17    0.06
   5   1  -4   49.86    0.68
   5   1  -4   50.88    0.75
   4   1  -4   24.81    0.44
   4   1  -4   24.49    0.40
   3   1  -4    2.81    0.12
   3   1  -4    2.62    0.11
  -3  -1   4    2.87    0.10
   2   1  -4    7.62    0.17
   2   1  -4    7.78    0.18
  -2  -1   4    7.64    0.17
   1   1  -4   12.83    0.23
  -1  -1   4   13.16    0.24
   0   1  -4    2.78    0.09
   0  -1   4    2.73    0.11
  -1   1  -4   15.97    0.24
   1  -1   4   16.27    0.29
  -2   1  -4    8.03    0.16
   2  -1   4    8.51    0.21
   2  -1   4    8.38    0.16
  -3   1  -4    0.10    0.03
   3  -1   4    0.09    0.05
   3  -1   4    0.15    0.04
  -4   1  -4    1.02    0.07
   4  -1   4    1.27    0.12
   4  -1   4    0.99    0.10
  -5   1  -4    0.25    0.05
   5  -1   4    0.24    0.08
   5  -1   4    0.32    0.08
  -6   1  -4    0.96    0.09
   6  -1   4    1.02    0.13
   6  -1   4    1.24    0.13
  -7   1  -4    0.03    0.04
   7  -1   4    0.05    0.08
   7  -1   4   -0.06    0.07
   7   0  -4    0.39    0.08
   7   0  -4    0.28    0.10
   6   0  -4    0.64    0.12
   6   0  -4    0.70    0.10
   5   0  -4   28.25    0.54
   5   0  -4   27.88    0.47
   4   0  -4    5.62    0.21
   4   0  -4    5.54    0.18
   3   0  -4    4.02    0.16
   3   0  -4    4.08    0.14
  -3   0   4    3.95    0.09
   2   0  -4    7.34    0.18
   2   0  -4    7.10    0.17
  -2   0   4    7.08    0.14
   1   0  -4    4.18    0.12
  -1   0   4    4.10    0.11
   0   0  -4    5.58    0.12
   0   0   4    5.54    0.13
  -1   0  -4    1.18    0.05
   1   0   4    1.21    0.07
   1   0   4    1.11    0.04
  -2   0  -4    1.32    0.05
   2   0   4    1.44    0.08
   2   0   4    1.48    0.06
  -3   0  -4    2.10    0.07
   3   0   4    2.28    0.11
   3   0   4    2.25    0.09
  -4   0  -4   42.65    0.47
   4   0   4   42.70    0.57
   4   0   4   43.14    0.58
  -5   0  -4    0.07    0.03
   5   0   4    0.06    0.05
   5   0   4    0.05    0.06
  -6   0  -4    0.17    0.04
   6   0   4    0.25    0.07
   6   0   4    0.06    0.07
  -7   0  -4   -0.01    0.03
   7   0   4    0.06    0.07
   7   0   4   -0.02    0.06
   8   0   4    0.06    0.08
   6  -1  -4    0.21    0.09
   6  -1  -4    0.22    0.06
   5  -1  -4    0.12    0.07
   5  -1  -4    0.07    0.05
   4  -1  -4    2.23    0.13
   4  -1  -4    2.46    0.16
   3  -1  -4    0.13    0.04
   3  -1  -4    0.09    0.05
  -3   1   4    0.15    0.02
   2  -1  -4   10.31    0.21
   1  -1  -4   16.83    0.26
   0  -1  -4    9.20    0.16
  -1  -1  -4    4.27    0.09
   1   1   4    4.25    0.11
  -2  -1  -4   12.22    0.15
   2   1   4   12.33    0.20
  -3  -1  -4    0.04    0.01
   3   1   4    0.05    0.02
   3   1   4    0.04    0.02
  -4  -1  -4  284.83    2.51
   4   1   4  282.22    2.92
   4   1   4  283.10    2.74
  -5  -1  -4    3.78    0.09
   5   1   4    3.88    0.16
   5   1   4    3.71    0.14
  -6  -1  -4    2.02    0.08
   6   1   4    2.06    0.12
   6   1   4    1.90    0.14
  -7  -1  -4    0.04    0.03
   7   1   4    0.04    0.06
   7   1   4   -0.02    0.05
   8   1   4    0.08    0.07
   8   1   4    0.16    0.09
   6  -2  -4   -0.01    0.07
  -6   2   4    0.01    0.04
   5  -2  -4    1.39    0.16
  -5   2   4    1.48    0.14
   4  -2  -4    1.14    0.10
   3  -2  -4    2.49    0.12
   2  -2  -4    0.02    0.02
   1  -2  -4   33.64    0.44
   0  -2  -4   68.26    0.70
  -1  -2  -4   36.45    0.39
  -2  -2  -4    1.39    0.04
   2   2   4    1.47    0.07
   3   2   4    1.12    0.07
   4   2   4   40.02    0.54
   5   2   4    0.22    0.05
  -6  -2  -4    0.01    0.02
   6   2   4    0.02    0.03
   6   2   4    0.03    0.05
  -7  -2  -4    0.44    0.05
   7   2   4    0.49    0.07
   7   2   4    0.54    0.10
   8   2   4    0.03    0.05
   8   2   4    0.12    0.08
   9   2   4    0.07    0.09
  -5   3   4   10.16    0.30
  -4   3   4    0.11    0.05
  -3   3   4    0.14    0.05
  -2   3   4   10.87    0.25
  -1   3   4    2.39    0.10
   0   3   4    9.88    0.19
   1   3   4    1.23    0.06
   2   3   4   28.36    0.42
   2   3   4   27.86    0.31
   3   3   4    0.24    0.02
   3   3   4    0.21    0.04
   4   3   4    0.66    0.07
   5   3   4    0.06    0.03
   6   3   4    2.00    0.13
   7   3   4   -0.01    0.05
   8   3   4    0.58    0.11
   8   3   4    0.52    0.07
   9   3   4    2.28    0.21
  -5   4   4    0.27    0.07
  -4   4   4    0.13    0.06
  -3   4   4    3.42    0.16
  -2   4   4    0.16    0.05
  -1   4   4   11.66    0.25
   0   4   4    1.41    0.08
   1   4   4    2.32    0.09
   2   4   4    1.21    0.09
   2   4   4    1.41    0.06
   3   4   4    3.98    0.09
   3   4   4    4.26    0.15
   4   4   4   75.93    0.69
   4   4   4   77.27    0.92
   5   4   4    0.82    0.09
   6   4   4   -0.03    0.03
   7   4   4    0.02    0.05
   8   4   4    0.04    0.06
   9   4   4    1.87    0.19
  -4   5   4   -0.04    0.04
  -3   5   4    1.59    0.15
  -2   5   4    1.29    0.12
  -1   5   4   19.42    0.37
   0   5   4   45.77    0.60
   1   5   4    6.18    0.17
   2   5   4    0.30    0.04
   2   5   4    0.19    0.05
   3   5   4    0.01    0.03
   3   5   4    0.01    0.01
   4   5   4   36.00    0.55
   4   5   4   36.71    0.40
   5   5   4    0.35    0.03
   5   5   4    0.27    0.06
   6   5   4    1.48    0.05
   6   5   4    1.64    0.12
   7   5   4    0.08    0.05
   8   5   4    0.03    0.06
   9   5   4    0.27    0.10
  -3   6   4    0.43    0.09
  -2   6   4    0.16    0.06
  -1   6   4   34.75    0.56
   0   6   4    0.45    0.07
   1   6   4    0.31    0.06
   2   6   4    0.00    0.02
   2   6   4    0.03    0.03
   3   6   4    0.01    0.03
   3   6   4    0.04    0.02
   4   6   4    1.68    0.08
   4   6   4    1.45    0.11
   5   6   4    0.02    0.03
   5   6   4    0.04    0.02
   6   6   4    0.33    0.04
   6   6   4    0.39    0.07
   7   6   4    0.02    0.04
   8   6   4    0.06    0.06
   9   6   4    4.10    0.24
  -2   7   4    2.40    0.17
  -1   7   4    1.44    0.14
   0   7   4   -0.01    0.03
   1   7   4   -0.03    0.03
   2   7   4    4.43    0.16
   2   7   4    4.50    0.21
   3   7   4    0.54    0.09
   3   7   4    0.67    0.07
   4   7   4    0.14    0.05
   4   7   4    0.07    0.03
   5   7   4   -0.03    0.02
   5   7   4   -0.02    0.02
   6   7   4    0.17    0.06
   6   7   4    0.19    0.04
   7   7   4    0.10    0.05
   8   7   4    0.64    0.10
   9   7   4    7.67    0.31
   0   8   4    0.71    0.11
   1   8   4    0.11    0.05
   2   8   4    1.41    0.13
   2   8   4    1.05    0.13
   3   8   4    0.02    0.04
   3   8   4    0.06    0.03
   4   8   4    5.27    0.23
   4   8   4    5.29    0.17
   5   8   4    0.53    0.07
   5   8   4    0.55    0.09
   6   8   4    0.65    0.07
   6   8   4    0.48    0.08
   7   8   4    0.29    0.07
   8   8   4    0.05    0.06
   1   9   4    0.98    0.13
   2   9   4    0.01    0.04
   2   9   4    0.05    0.05
   3   9   4    0.13    0.06
   3   9   4    0.20    0.06
   4   9   4    1.11    0.13
   4   9   4    1.24    0.12
   5   9   4    1.20    0.14
   5   9   4    1.55    0.11
   6   9   4    0.80    0.09
   6   9   4    0.61    0.10
   7   9   4    0.60    0.11
   3   7  -5    1.66    0.16
   2   7  -5   -0.05    0.03
   1   7  -5    1.37    0.15
   5   6  -5    0.54    0.09
   4   6  -5   -0.04    0.03
   3   6  -5   -0.02    0.03
   2   6  -5    0.35    0.07
   1   6  -5    0.04    0.04
  -1  -6   5    0.16    0.09
   0   6  -5    1.21    0.13
   0  -6   5    1.47    0.18
  -1   6  -5    4.89    0.22
   1  -6   5    4.36    0.27
  -2   6  -5    0.62    0.10
   2  -6   5    0.66    0.15
   6   5  -5    0.07    0.05
   5   5  -5    1.47    0.14
   4   5  -5    0.08    0.05
   3   5  -5    3.36    0.17
   2   5  -5    0.21    0.06
  -2  -5   5    0.30    0.09
   1   5  -5    5.33    0.20
  -1  -5   5    5.78    0.26
   0   5  -5    7.14    0.24
   0  -5   5    6.97    0.29
  -1   5  -5   42.55    0.64
   1  -5   5   42.86    0.77
  -2   5  -5    0.49    0.08
   2  -5   5    0.48    0.12
  -3   5  -5    0.07    0.05
   3  -5   5    0.08    0.09
   6   4  -5    0.06    0.05
   6   4  -5    0.12    0.07
   5   4  -5   -0.03    0.03
   4   4  -5    1.29    0.13
  -3  -4   5    4.96    0.21
   2   4  -5    0.04    0.03
  -2  -4   5    0.15    0.07
   1   4  -5    0.13    0.05
  -1  -4   5    0.18    0.08
   0   4  -5    0.05    0.04
   0  -4   5   -0.04    0.06
  -1   4  -5    2.64    0.13
   1  -4   5    2.59    0.19
  -2   4  -5    0.35    0.07
   2  -4   5    0.37    0.10
  -3   4  -5    0.15    0.05
   3  -4   5    0.16    0.08
  -4   4  -5    0.12    0.05
   4  -4   5    0.30    0.11
  -5   4  -5    0.18    0.06
   5  -4   5    0.23    0.11
   6   3  -5    0.07    0.06
   6   3  -5   -0.02    0.04
   5   3  -5    0.63    0.09
   5   3  -5    0.60    0.09
   4   3  -5    0.17    0.05
   4   3  -5    0.23    0.05
   3   3  -5    0.58    0.07
   3   3  -5    0.67    0.06
  -3  -3   5    0.65    0.09
   2   3  -5    0.38    0.06
  -2  -3   5    0.34    0.07
   1   3  -5    9.77    0.23
  -1  -3   5    9.41    0.27
   0   3  -5    0.40    0.06
   0  -3   5    0.51    0.09
  -1   3  -5    1.77    0.10
   1  -3   5    1.47    0.15
  -2   3  -5    0.27    0.05
   2  -3   5    0.15    0.08
  -3   3  -5    0.94    0.10
   3  -3   5    0.89    0.08
   3  -3   5    0.94    0.12
  -4   3  -5    0.18    0.05
   4  -3   5    0.20    0.06
   4  -3   5    0.24    0.09
  -5   3  -5    0.03    0.04
   5  -3   5    0.06    0.09
   5  -3   5    0.06    0.06
  -6   3  -5    3.38    0.17
   6  -3   5    3.37    0.23
   6  -3   5    3.25    0.20
   6   2  -5    1.18    0.14
   6   2  -5    1.30    0.13
   5   2  -5    0.04    0.05
   5   2  -5    0.02    0.04
   4   2  -5    5.34    0.19
   4   2  -5    5.13    0.18
  -4  -2   5    5.32    0.16
   3   2  -5    2.46    0.11
   3   2  -5    2.46    0.12
  -3  -2   5    2.49    0.13
   2   2  -5    1.15    0.08
  -2  -2   5    1.12    0.10
   1   2  -5    8.37    0.20
  -1  -2   5    7.99    0.23
   0   2  -5   18.76    0.31
   0  -2   5   18.44    0.36
  -1   2  -5   50.37    0.60
   1  -2   5   51.22    0.71
  -2   2  -5    2.15    0.10
   2  -2   5    2.21    0.08
   2  -2   5    2.48    0.16
  -3   2  -5    0.67    0.07
   3  -2   5    0.65    0.10
   3  -2   5    0.68    0.07
  -4   2  -5    0.05    0.03
   4  -2   5    0.04    0.07
   4  -2   5    0.07    0.05
  -5   2  -5    0.22    0.05
   5  -2   5    0.28    0.09
   5  -2   5    0.31    0.08
  -6   2  -5    2.04    0.12
   6  -2   5    1.91    0.18
   6  -2   5    1.49    0.15
  -7   2  -5    0.02    0.04
   7  -2   5    0.12    0.08
   7  -2   5   -0.11    0.07
   6   1  -5    0.44    0.08
   6   1  -5    0.64    0.12
   5   1  -5    2.27    0.16
   5   1  -5    2.31    0.14
   4   1  -5   13.09    0.30
   4   1  -5   13.03    0.31
  -4  -1   5   12.95    0.23
   3   1  -5   44.47    0.61
   3   1  -5   45.88    0.60
  -3  -1   5   45.55    0.56
   2   1  -5    0.01    0.02
  -2  -1   5    0.00    0.03
   1   1  -5    1.37    0.08
  -1  -1   5    1.36    0.10
   0   1  -5    0.01    0.02
   0  -1   5    0.04    0.04
  -1   1  -5   33.34    0.42
   1  -1   5   32.69    0.49
  -2   1  -5    1.85    0.08
   2  -1   5    1.68    0.11
   2  -1   5    1.80    0.08
  -3   1  -5    0.15    0.03
   3  -1   5    0.13    0.06
   3  -1   5    0.16    0.04
  -4   1  -5    0.04    0.02
   4  -1   5    0.05    0.05
   4  -1   5    0.09    0.06
  -5   1  -5    0.81    0.07
   5  -1   5    0.52    0.10
   5  -1   5    0.94    0.11
  -6   1  -5    0.18    0.05
   6  -1   5    0.17    0.08
   6  -1   5    0.14    0.09
  -7   1  -5   -0.05    0.03
   7  -1   5   -0.04    0.07
   7  -1   5   -0.11    0.07
   6   0  -5    0.01    0.05
   6   0  -5   -0.01    0.06
   5   0  -5    0.90    0.12
   5   0  -5    0.87    0.10
   4   0  -5   18.87    0.40
   4   0  -5   18.70    0.37
   3   0  -5    3.59    0.16
   3   0  -5    3.22    0.14
  -3   0   5    3.36    0.11
   2   0  -5    0.09    0.03
  -2   0   5    0.08    0.03
   1   0  -5    4.97    0.14
  -1   0   5    4.92    0.13
   0   0  -5    1.97    0.08
   0   0   5    2.03    0.09
  -1   0  -5   -0.01    0.01
   1   0   5   -0.01    0.01
   1   0   5    0.01    0.03
  -2   0  -5    0.13    0.02
   2   0   5    0.14    0.04
   2   0   5    0.09    0.02
  -3   0  -5    0.24    0.03
   3   0   5    0.24    0.04
   3   0   5    0.15    0.04
  -4   0  -5    1.91    0.07
   4   0   5    2.03    0.11
   4   0   5    1.93    0.12
  -5   0  -5    0.65    0.06
   5   0   5    0.79    0.10
   5   0   5    0.56    0.09
  -6   0  -5    9.72    0.20
   6   0   5    9.71    0.29
   6   0   5    9.76    0.28
  -7   0  -5   -0.02    0.03
   7   0   5   -0.02    0.07
   7   0   5   -0.05    0.07
   8   0   5    0.04    0.08
   8   0   5   -0.09    0.08
   6  -1  -5    0.04    0.07
   6  -1  -5   -0.02    0.04
   5  -1  -5    1.03    0.11
   5  -1  -5    1.02    0.13
   4  -1  -5    0.35    0.07
   3  -1  -5    4.60    0.16
  -3   1   5    4.44    0.10
   2  -1  -5    0.69    0.07
  -2   1   5    0.67    0.05
   1  -1  -5    0.26    0.04
   0  -1  -5   14.27    0.23
  -1  -1  -5    2.53    0.08
   1   1   5    2.62    0.09
  -2  -1  -5    0.86    0.04
   2   1   5    0.86    0.07
   2   1   5    0.91    0.05
  -3  -1  -5    1.40    0.05
   3   1   5    1.42    0.09
   3   1   5    1.65    0.08
  -4  -1  -5    0.19    0.03
   4   1   5    0.18    0.05
   4   1   5    0.19    0.05
  -5  -1  -5    1.65    0.06
   5   1   5    1.73    0.12
   5   1   5    1.78    0.11
  -6  -1  -5   31.94    0.37
   6   1   5   31.96    0.50
   6   1   5   31.93    0.55
   7   1   5    0.11    0.07
   7   1   5    0.04    0.06
   8   1   5    0.30    0.08
   8   1   5    0.21    0.09
  -5   2   5    0.42    0.08
   4  -2  -5    3.34    0.16
   3  -2  -5    1.71    0.12
   2  -2  -5    0.51    0.07
   1  -2  -5    0.39    0.05
   0  -2  -5   31.37    0.40
  -1  -2  -5   58.31    0.61
  -2  -2  -5    2.10    0.06
   2   2   5    2.20    0.09
  -3  -2  -5    7.81    0.10
   3   2   5    7.68    0.10
   3   2   5    7.75    0.18
   4   2   5    2.82    0.12
   5   2   5    2.27    0.12
   6   2   5    2.17    0.12
   6   2   5    2.19    0.14
   7   2   5    0.01    0.05
   7   2   5   -0.03    0.03
   8   2   5   -0.02    0.07
   8   2   5   -0.02    0.05
   9   2   5   -0.07    0.08
  -5   3   5    0.01    0.04
  -4   3   5    4.83    0.20
  -3   3   5    4.62    0.18
  -2   3   5    0.13    0.04
   1  -3  -5    5.16    0.16
   0  -3  -5    2.35    0.10
   1   3   5   14.68    0.23
   2   3   5   19.55    0.34
   2   3   5   18.78    0.24
   3   3   5    3.09    0.12
   3   3   5    2.95    0.06
   4   3   5    0.94    0.08
   5   3   5    0.88    0.09
   6   3   5    0.42    0.07
   7   3   5    0.02    0.05
   8   3   5    0.03    0.04
   8   3   5   -0.02    0.06
   9   3   5    0.31    0.08
   9   3   5    0.28    0.11
  -4   4   5    1.09    0.13
  -3   4   5    2.12    0.14
  -2   4   5    0.76    0.09
  -1   4   5    3.59    0.15
   0   4   5    7.16    0.19
   1   4   5    6.65    0.16
   2   4   5    6.78    0.14
   2   4   5    7.25    0.21
   3   4   5    4.34    0.09
   3   4   5    4.27    0.16
   4   4   5    0.78    0.08
   5   4   5    0.92    0.09
   6   4   5    9.59    0.26
   7   4   5    0.05    0.05
   8   4   5    0.18    0.08
   9   4   5    1.79    0.12
   9   4   5    1.33    0.17
  -3   5   5   -0.02    0.03
  -2   5   5    0.86    0.10
  -1   5   5    2.67    0.14
   0   5   5    5.07    0.17
   1   5   5   34.75    0.47
   2   5   5    2.08    0.13
   2   5   5    1.99    0.09
   3   5   5    1.02    0.06
   3   5   5    0.84    0.09
   4   5   5    1.24    0.05
   4   5   5    1.21    0.10
   5   5   5    0.05    0.04
   6   5   5    1.84    0.13
   7   5   5    0.13    0.05
   8   5   5    0.02    0.06
   9   5   5    0.66    0.12
  -3   6   5    0.39    0.09
  -2   6   5   -0.02    0.03
  -1   6   5    4.56    0.19
   0   6   5   21.30    0.40
   1   6   5   72.62    0.85
   2   6   5   25.55    0.39
   3   6   5    4.58    0.20
   3   6   5    4.23    0.13
   4   6   5    0.05    0.03
   4   6   5    0.03    0.02
   5   6   5    0.11    0.02
   5   6   5    0.05    0.03
   6   6   5    0.22    0.06
   7   6   5    0.04    0.04
   8   6   5    0.07    0.06
   9   6   5    0.33    0.10
  -1   7   5    0.24    0.07
   0   7   5    0.57    0.09
   1   7   5   -0.02    0.03
   2   7   5    0.07    0.04
   2   7   5    0.02    0.04
   3   7   5    0.11    0.04
   3   7   5    0.08    0.04
   4   7   5    0.18    0.04
   4   7   5    0.26    0.06
   5   7   5    0.05    0.04
   5   7   5    0.04    0.02
   6   7   5    0.00    0.03
   7   7   5    0.13    0.06
   8   7   5    0.12    0.06
   9   7   5    6.92    0.30
   0   8   5    0.94    0.12
   1   8   5    0.06    0.05
   2   8   5    0.07    0.04
   2   8   5    0.05    0.05
   3   8   5    0.37    0.06
   3   8   5    0.30    0.07
   4   8   5    4.91    0.16
   4   8   5    4.77    0.23
   5   8   5    0.26    0.05
   5   8   5    0.28    0.07
   6   8   5    2.28    0.16
   7   8   5    0.24    0.07
   8   8   5    0.46    0.09
   2   9   5    0.46    0.10
   2   9   5    0.67    0.10
   3   9   5    0.30    0.06
   3   9   5    0.24    0.08
   4   9   5    0.84    0.09
   4   9   5    0.70    0.11
   5   9   5    0.09    0.05
   5   9   5    0.17    0.04
   6   9   5    0.63    0.11
   7   9   5   -0.03    0.04
   3   6  -6    0.35    0.08
   2   6  -6    0.07    0.05
   1   6  -6    1.37    0.14
  -1  -6   6    1.17    0.16
   0   6  -6    0.13    0.06
   0  -6   6    0.20    0.10
  -1   6  -6    0.56    0.10
   1  -6   6    0.70    0.14
   5   5  -6    0.63    0.10
   4   5  -6   -0.02    0.04
   3   5  -6    0.26    0.07
  -3  -5   6    0.36    0.09
   2   5  -6    0.57    0.09
  -2  -5   6    0.49    0.11
   1   5  -6    0.00    0.04
  -1  -5   6   -0.07    0.07
   0   5  -6    0.26    0.07
   0  -5   6    0.43    0.12
  -1   5  -6   -0.06    0.04
   1  -5   6   -0.06    0.07
  -2   5  -6    5.10    0.21
   2  -5   6    5.29    0.29
  -3   5  -6    6.73    0.25
   3  -5   6    6.67    0.33
   5   4  -6    0.07    0.05
   4   4  -6    0.19    0.06
   3   4  -6   10.49    0.29
  -3  -4   6   10.55    0.31
   2   4  -6    6.62    0.23
  -2  -4   6    6.91    0.27
   1   4  -6    0.42    0.07
  -1  -4   6    0.38    0.09
   0   4  -6    1.67    0.12
   0  -4   6    1.69    0.17
  -1   4  -6    3.05    0.16
   1  -4   6    3.21    0.22
  -2   4  -6    2.50    0.14
   2  -4   6    1.87    0.18
  -3   4  -6    0.08    0.05
   3  -4   6    0.01    0.08
  -4   4  -6    0.05    0.04
   4  -4   6    0.01    0.10
   6   3  -6    1.03    0.12
   5   3  -6    0.15    0.06
   4   3  -6    0.41    0.08
  -4  -3   6    0.36    0.07
   3   3  -6    3.80    0.17
  -3  -3   6    3.84    0.18
   2   3  -6    1.79    0.12
  -2  -3   6    1.83    0.15
   1   3  -6    0.18    0.05
  -1  -3   6    0.22    0.08
   0   3  -6    0.23    0.05
   0  -3   6    0.16    0.09
  -1   3  -6    0.12    0.04
   1  -3   6    0.17    0.09
  -2   3  -6    0.55    0.08
   2  -3   6    0.27    0.09
  -3   3  -6    0.16    0.05
   3  -3   6    0.20    0.09
  -4   3  -6    0.07    0.04
   4  -3   6   -0.01    0.08
  -5   3  -6    0.11    0.05
   5  -3   6    0.04    0.10
   6   2  -6    0.43    0.09
   6   2  -6    0.45    0.09
   5   2  -6    4.08    0.19
   5   2  -6    3.57    0.18
   4   2  -6    0.97    0.10
   4   2  -6    0.95    0.11
  -4  -2   6    1.14    0.10
   3   2  -6    0.26    0.06
  -3  -2   6    0.26    0.07
   2   2  -6    2.22    0.12
  -2  -2   6    2.01    0.14
   1   2  -6    2.32    0.12
  -1  -2   6    2.43    0.16
   0   2  -6    1.03    0.09
   0  -2   6    1.06    0.11
  -1   2  -6    1.41    0.09
   1  -2   6    1.48    0.14
  -2   2  -6    3.87    0.14
   2  -2   6    3.77    0.19
  -3   2  -6    2.93    0.12
   3  -2   6    2.79    0.12
   3  -2   6    2.95    0.20
  -4   2  -6    0.03    0.03
   4  -2   6    0.05    0.08
   4  -2   6    0.04    0.05
  -5   2  -6    0.08    0.04
   5  -2   6    0.08    0.06
   5  -2   6    0.12    0.09
  -6   2  -6    2.99    0.15
   6  -2   6    3.08    0.18
   6  -2   6    2.87    0.22
   6   1  -6    0.60    0.10
   6   1  -6    0.54    0.11
   5   1  -6    0.86    0.12
   5   1  -6    0.52    0.09
   4   1  -6    1.27    0.12
   4   1  -6    1.30    0.12
   3   1  -6   14.43    0.31
  -3  -1   6   14.28    0.29
   2   1  -6   21.86    0.38
  -2  -1   6   21.48    0.37
   1   1  -6    0.38    0.06
  -1  -1   6    0.52    0.07
   0   1  -6    0.77    0.07
   0  -1   6    0.78    0.09
  -1   1  -6    4.30    0.13
   1  -1   6    4.58    0.18
  -2   1  -6    1.19    0.07
   2  -1   6    1.38    0.12
   2  -1   6    1.35    0.07
  -3   1  -6    0.37    0.05
   3  -1   6    0.30    0.05
   3  -1   6    0.31    0.07
  -4   1  -6    0.33    0.05
   4  -1   6    0.36    0.07
   4  -1   6    0.27    0.08
  -5   1  -6    0.03    0.03
   5  -1   6    0.10    0.06
   5  -1   6    0.09    0.08
  -6   1  -6    0.90    0.09
   6  -1   6    0.82    0.13
   6  -1   6    0.76    0.12
   7  -1   6   -0.10    0.08
   7  -1   6    0.09    0.09
   6   0  -6    1.24    0.14
   5   0  -6    0.54    0.09
   4   0  -6    0.27    0.06
   3   0  -6   71.73    0.87
  -3   0   6   71.74    0.80
   2   0  -6   26.61    0.42
  -2   0   6   27.53    0.39
   1   0  -6    7.34    0.19
  -1   0   6    7.09    0.18
   0   0  -6    0.40    0.05
   0   0   6    0.50    0.06
  -1   0  -6    0.83    0.06
   1   0   6    0.86    0.05
   1   0   6    1.00    0.09
  -2   0  -6    2.97    0.10
   2   0   6    3.31    0.14
   2   0   6    3.09    0.09
  -3   0  -6    1.87    0.08
   3   0   6    1.95    0.12
   3   0   6    2.00    0.09
  -4   0  -6    1.05    0.06
   4   0   6    1.19    0.11
   4   0   6    1.11    0.09
  -5   0  -6    0.12    0.03
   5   0   6    0.03    0.06
   5   0   6    0.10    0.06
  -6   0  -6    1.13    0.07
   6   0   6    1.03    0.13
   6   0   6    0.93    0.12
   7   0   6   -0.02    0.08
   7   0   6    0.06    0.08
   8   0   6    0.04    0.10
   8   0   6   -0.11    0.08
   5  -1  -6    1.36    0.13
   4  -1  -6    0.13    0.05
   3  -1  -6    3.00    0.15
  -3   1   6    3.18    0.10
   2  -1  -6    0.62    0.08
  -2   1   6    0.72    0.06
   1  -1  -6    1.26    0.08
  -1   1   6    1.39    0.08
   0  -1  -6    0.15    0.03
   0   1   6    0.18    0.04
  -1  -1  -6    3.93    0.11
   1   1   6    3.78    0.12
   1   1   6    3.87    0.14
  -2  -1  -6    0.01    0.02
   2   1   6    0.03    0.02
   2   1   6   -0.03    0.02
  -3  -1  -6    0.21    0.03
   3   1   6    0.18    0.04
   3   1   6    0.16    0.05
  -4  -1  -6    0.66    0.04
   4   1   6    0.77    0.08
   4   1   6    0.72    0.08
  -5  -1  -6    0.13    0.03
   5   1   6    0.07    0.05
   5   1   6    0.07    0.05
   6   1   6   30.41    0.52
   6   1   6   29.86    0.53
   7   1   6    0.37    0.10
   7   1   6    0.34    0.09
   8   1   6   -0.08    0.08
   8   1   6    0.10    0.08
   5  -2  -6    0.19    0.07
   4  -2  -6    0.09    0.05
   3  -2  -6   -0.01    0.03
   2  -2  -6    2.70    0.13
   1  -2  -6    3.08    0.13
   0  -2  -6    2.42    0.10
  -1  -2  -6    7.34    0.16
  -2  -2  -6   35.39    0.40
   2   2   6   34.81    0.49
  -3  -2  -6   15.55    0.20
   3   2   6   15.16    0.28
   4   2   6    0.15    0.04
   5   2   6    0.19    0.05
   5   2   6    0.26    0.06
   6   2   6   27.91    0.47
   6   2   6   27.28    0.49
   7   2   6    0.12    0.07
   7   2   6    0.21    0.06
   8   2   6    0.24    0.09
   8   2   6    0.15    0.07
  -4   3   6    0.25    0.07
  -3   3   6   12.98    0.32
   2  -3  -6    1.43    0.11
   1  -3  -6    0.04    0.03
   0  -3  -6    2.31    0.11
  -1  -3  -6   14.08    0.24
  -2  -3  -6    0.30    0.04
   2   3   6    0.34    0.05
   3   3   6    3.85    0.14
   3   3   6    3.80    0.08
   4   3   6    0.78    0.08
   5   3   6    0.05    0.03
   6   3   6    0.35    0.07
   7   3   6   -0.02    0.04
   7   3   6    0.07    0.06
   8   3   6    0.10    0.05
   8   3   6    0.01    0.07
   9   3   6   -0.07    0.05
   9   3   6   -0.03    0.08
  -4   4   6    0.51    0.10
  -3   4   6    4.84    0.21
  -2   4   6   -0.02    0.03
  -1   4   6    5.53    0.19
   0   4   6    6.15    0.18
   1   4   6    9.45    0.21
   2   4   6    0.97    0.06
   2   4   6    0.83    0.09
   3   4   6    0.38    0.06
   3   4   6    0.45    0.04
   4   4   6    2.78    0.13
   5   4   6    0.03    0.03
   6   4   6    5.77    0.21
   7   4   6    0.05    0.05
   8   4   6   -0.04    0.06
   9   4   6    0.04    0.04
   9   4   6    0.07    0.08
  -3   5   6    0.15    0.06
  -2   5   6    0.70    0.10
  -1   5   6    0.10    0.05
   0   5   6    4.41    0.17
   1   5   6    2.63    0.12
   2   5   6   16.23    0.38
   2   5   6   15.96    0.27
   3   5   6    1.92    0.08
   3   5   6    2.01    0.13
   4   5   6    1.89    0.06
   4   5   6    1.93    0.12
   5   5   6    0.36    0.07
   6   5   6   17.24    0.38
   7   5   6    0.21    0.06
   8   5   6    0.02    0.06
   9   5   6   -0.07    0.06
  -2   6   6    1.00    0.13
  -1   6   6    0.18    0.06
   0   6   6    0.07    0.04
   1   6   6   39.96    0.56
   2   6   6   12.57    0.26
   2   6   6   12.59    0.35
   3   6   6    9.88    0.21
   3   6   6    9.50    0.30
   4   6   6    2.49    0.15
   4   6   6    2.41    0.09
   5   6   6    0.20    0.06
   5   6   6    0.21    0.03
   6   6   6    2.89    0.16
   7   6   6    0.17    0.06
   8   6   6    0.04    0.05
   9   6   6   -0.01    0.07
  -1   7   6    0.73    0.11
   0   7   6    5.86    0.22
   1   7   6    0.30    0.06
   2   7   6    0.18    0.05
   2   7   6    0.21    0.07
   3   7   6    0.36    0.06
   3   7   6    0.43    0.09
   4   7   6    2.40    0.10
   4   7   6    2.49    0.16
   5   7   6    0.01    0.04
   5   7   6   -0.02    0.02
   6   7   6    0.01    0.03
   7   7   6   -0.07    0.02
   8   7   6   -0.04    0.04
   1   8   6    1.59    0.14
   2   8   6    0.21    0.07
   2   8   6    0.24    0.06
   3   8   6    0.58    0.10
   3   8   6    0.90    0.10
   4   8   6    0.00    0.03
   4   8   6   -0.01    0.02
   5   8   6   -0.03    0.03
   5   8   6    0.03    0.03
   6   8   6    2.79    0.17
   7   8   6    0.00    0.04
   8   8   6    0.10    0.06
   3   9   6    2.17    0.14
   3   9   6    2.31    0.19
   4   9   6    0.11    0.06
   4   9   6    0.04    0.03
   5   9   6    0.09    0.06
   6   9   6    1.29    0.15
   3   5  -7   -0.02    0.04
  -3  -5   7    0.07    0.07
   2   5  -7    0.00    0.04
  -2  -5   7    0.14    0.08
   1   5  -7    0.04    0.05
  -1  -5   7    0.05    0.09
   0   5  -7    0.06    0.05
   0  -5   7    0.00    0.08
  -1   5  -7    1.23    0.14
   1  -5   7    1.42    0.18
   4   4  -7    0.08    0.05
   3   4  -7    1.64    0.16
  -3  -4   7    1.62    0.16
   2   4  -7   -0.03    0.03
  -2  -4   7   -0.05    0.07
   1   4  -7    8.71    0.27
  -1  -4   7    9.12    0.33
   0   4  -7    0.64    0.09
   0  -4   7    0.73    0.12
  -1   4  -7    0.22    0.06
   1  -4   7    0.13    0.09
  -2   4  -7    0.61    0.09
   2  -4   7    0.53    0.12
  -3   4  -7    7.82    0.25
   3  -4   7    7.59    0.34
   5   3  -7    0.06    0.05
   4   3  -7    0.05    0.05
  -4  -3   7    0.02    0.05
   3   3  -7    0.00    0.04
  -3  -3   7    0.02    0.06
   2   3  -7    1.21    0.12
  -2  -3   7    1.62    0.16
   1   3  -7    0.35    0.07
  -1  -3   7    0.16    0.08
   0   3  -7    0.07    0.04
   0  -3   7    0.02    0.07
  -1   3  -7    0.67    0.09
   1  -3   7    0.42    0.11
  -2   3  -7   -0.02    0.03
   2  -3   7    0.09    0.09
  -3   3  -7   -0.01    0.03
   3  -3   7   -0.10    0.08
  -4   3  -7   -0.02    0.03
   4  -3   7   -0.10    0.09
  -5   3  -7    0.00    0.04
   5  -3   7   -0.03    0.09
   5   2  -7    0.53    0.09
   4   2  -7    0.55    0.09
   3   2  -7    4.03    0.18
  -3  -2   7    4.14    0.18
   2   2  -7    2.50    0.14
  -2  -2   7    2.72    0.16
   1   2  -7    0.08    0.04
  -1  -2   7    0.04    0.07
   0   2  -7    0.16    0.05
   0  -2   7    0.16    0.08
  -1   2  -7    0.40    0.06
   1  -2   7    0.33    0.09
  -2   2  -7    0.83    0.09
   2  -2   7    0.67    0.12
  -3   2  -7    4.16    0.15
   3  -2   7    3.86    0.22
  -4   2  -7    0.39    0.06
   4  -2   7    0.28    0.11
  -5   2  -7    0.03    0.04
   5  -2   7   -0.09    0.09
   6  -2   7    0.04    0.10
   5   1  -7   -0.04    0.04
   4   1  -7    0.32    0.07
   3   1  -7    5.04    0.19
  -3  -1   7    5.07    0.18
   2   1  -7    1.92    0.12
  -2  -1   7    1.88    0.14
   1   1  -7   20.91    0.37
  -1  -1   7   21.04    0.40
   0   1  -7    0.24    0.05
   0  -1   7    0.24    0.07
  -1   1  -7    3.29    0.13
   1  -1   7    3.53    0.18
  -2   1  -7    2.05    0.10
   2  -1   7    1.81    0.15
  -3   1  -7   14.39    0.27
   3  -1   7   14.30    0.24
   3  -1   7   14.15    0.36
  -4   1  -7    0.55    0.06
   4  -1   7    0.36    0.09
   4  -1   7    0.49    0.07
  -5   1  -7    0.03    0.03
   5  -1   7    0.10    0.06
   5  -1   7    0.08    0.08
   6  -1   7   -0.07    0.09
   6  -1   7   -0.05    0.06
   5   0  -7    0.60    0.10
   4   0  -7    1.10    0.12
   3   0  -7    0.04    0.04
  -3   0   7   -0.03    0.04
   2   0  -7   17.46    0.35
  -2   0   7   17.49    0.32
   1   0  -7   34.86    0.50
  -1   0   7   35.73    0.52
   0   0  -7    1.18    0.08
   0   0   7    1.29    0.10
   0   0   7    1.32    0.07
  -1   0  -7   -0.01    0.02
   1   0   7    0.01    0.04
   1   0   7    0.00    0.01
  -2   0  -7    0.13    0.03
   2   0   7    0.16    0.03
   2   0   7    0.14    0.05
  -3   0  -7    1.71    0.08
   3   0   7    1.65    0.13
   3   0   7    1.79    0.09
  -4   0  -7    0.01    0.02
   4   0   7    0.06    0.05
   4   0   7    0.00    0.04
  -5   0  -7    0.05    0.03
   5   0   7    0.01    0.05
   5   0   7    0.08    0.07
   6   0   7    0.11    0.07
   6   0   7   -0.02    0.07
   7   0   7    0.02    0.09
   7   0   7    0.04    0.08
   5  -1  -7    4.63    0.22
   4  -1  -7    0.92    0.11
   3  -1  -7    2.30    0.14
   2  -1  -7    1.48    0.13
  -2   1   7    1.39    0.10
   1  -1  -7    1.01    0.10
  -1   1   7    1.07    0.09
   0  -1  -7    0.12    0.04
   0   1   7    0.07    0.04
  -1  -1  -7    1.01    0.07
   1   1   7    0.92    0.06
   1   1   7    1.02    0.10
  -2  -1  -7    0.36    0.04
   2   1   7    0.42    0.05
   2   1   7    0.33    0.06
  -3  -1  -7    0.06    0.02
   3   1   7    0.02    0.03
   3   1   7   -0.02    0.04
  -4  -1  -7    0.31    0.04
   4   1   7    0.24    0.06
   4   1   7    0.28    0.05
  -5  -1  -7    0.02    0.02
   5   1   7    0.07    0.05
   5   1   7   -0.03    0.04
   6   1   7    0.19    0.07
   6   1   7    0.19    0.07
   7   1   7    0.73    0.12
   7   1   7    0.62    0.11
   8   1   7    7.40    0.29
   8   1   7    7.42    0.31
   4  -2  -7    0.66    0.10
   3  -2  -7    0.10    0.05
   2  -2  -7    2.79    0.14
  -2   2   7    2.85    0.11
   1  -2  -7    0.95    0.09
   0  -2  -7    0.50    0.07
  -1  -2  -7    1.13    0.07
   1   2   7    1.10    0.08
  -2  -2  -7    0.23    0.04
   2   2   7    0.19    0.04
  -3  -2  -7    9.67    0.16
   3   2   7    9.44    0.22
  -4  -2  -7    0.27    0.03
   4   2   7    0.25    0.05
   4   2   7    0.28    0.06
   5   2   7    0.44    0.07
   6   2   7    0.86    0.11
   6   2   7    0.95    0.10
   7   2   7    0.81    0.12
   7   2   7    0.57    0.09
   8   2   7    5.27    0.23
   8   2   7    4.49    0.24
  -4   3   7    0.22    0.07
   3  -3  -7    0.59    0.09
   2  -3  -7    1.98    0.13
   1  -3  -7    9.44    0.24
   0  -3  -7    0.12    0.04
  -1  -3  -7    2.16    0.10
  -2  -3  -7    5.16    0.13
   2   3   7    5.01    0.18
  -3  -3  -7   17.91    0.24
   3   3   7   17.86    0.34
   4   3   7    4.18    0.15
   5   3   7    2.36    0.13
   6   3   7   -0.01    0.04
   7   3   7    0.40    0.07
   7   3   7    0.28    0.08
   8   3   7   -0.01    0.05
   8   3   7   -0.04    0.07
  -3   4   7   -0.02    0.04
  -2   4   7    5.35    0.21
  -1   4   7   -0.02    0.03
   0   4   7    0.04    0.03
   1   4   7    0.55    0.07
   2   4   7    0.33    0.07
   2   4   7    0.44    0.05
   3   4   7    0.49    0.07
   3   4   7    0.62    0.05
   4   4   7    0.49    0.07
   5   4   7    0.24    0.06
   6   4   7    0.04    0.04
   7   4   7    0.10    0.06
   8   4   7    1.48    0.12
   8   4   7    1.13    0.14
   9   4   7    0.07    0.05
   9   4   7   -0.08    0.07
  -2   5   7    0.09    0.05
  -1   5   7    1.06    0.12
   0   5   7    0.18    0.05
   1   5   7    0.24    0.05
   2   5   7    0.77    0.07
   2   5   7    0.71    0.10
   3   5   7    6.32    0.23
   3   5   7    6.18    0.15
   4   5   7    0.43    0.08
   4   5   7    0.60    0.04
   5   5   7    0.59    0.09
   6   5   7    0.00    0.04
   7   5   7    0.70    0.10
   8   5   7    2.51    0.17
   9   5   7    0.05    0.08
  -1   6   7    0.27    0.07
   0   6   7   -0.06    0.03
   1   6   7    0.05    0.04
   2   6   7   16.96    0.31
   2   6   7   17.06    0.44
   3   6   7   61.47    0.92
   3   6   7   61.43    0.70
   4   6   7    2.25    0.16
   4   6   7    2.49    0.09
   5   6   7    0.70    0.10
   6   6   7    0.58    0.09
   7   6   7    0.04    0.05
   8   6   7    0.04    0.06
   0   7   7   -0.03    0.03
   1   7   7    1.55    0.12
   2   7   7    0.92    0.10
   2   7   7    0.88    0.13
   3   7   7    6.37    0.27
   3   7   7    5.79    0.18
   4   7   7    4.33    0.14
   4   7   7    4.49    0.22
   5   7   7    1.76    0.14
   6   7   7    0.75    0.11
   7   7   7   -0.06    0.03
   8   7   7    0.03    0.05
   1   8   7    1.02    0.12
   2   8   7    1.35    0.13
   2   8   7    0.96    0.15
   3   8   7    0.00    0.04
   3   8   7   -0.02    0.03
   4   8   7    0.33    0.09
   4   8   7    0.29    0.05
   5   8   7    0.50    0.10
   6   8   7    0.79    0.12
   7   8   7   -0.03    0.04
   4   9   7    0.01    0.03
   4   9   7    0.00    0.04
   5   9   7    0.15    0.06
   2   4  -8    0.01    0.04
  -2  -4   8    0.06    0.08
   1   4  -8    0.19    0.06
  -1  -4   8    0.29    0.10
   0   4  -8    1.33    0.14
   0  -4   8    1.85    0.20
  -1   4  -8    0.10    0.06
   1  -4   8    0.14    0.10
  -2   4  -8    0.41    0.09
   2  -4   8    0.34    0.11
   3   3  -8    0.20    0.06
  -3  -3   8    0.22    0.08
   2   3  -8    0.09    0.05
  -2  -3   8    0.00    0.07
   1   3  -8    6.49    0.23
  -1  -3   8    6.56    0.28
   0   3  -8    4.12    0.18
   0  -3   8    4.53    0.25
  -1   3  -8    0.65    0.09
   1  -3   8    0.45    0.12
  -2   3  -8    0.59    0.09
   2  -3   8    0.64    0.14
  -3   3  -8    0.11    0.05
   3  -3   8    0.02    0.09
  -4   3  -8    0.36    0.07
   4  -3   8    0.36    0.14
   4   2  -8    0.30    0.08
   3   2  -8    0.48    0.09
  -3  -2   8    0.48    0.09
   2   2  -8    0.03    0.04
  -2  -2   8    0.05    0.06
   1   2  -8    0.02    0.04
  -1  -2   8   -0.06    0.06
   0   2  -8    0.32    0.06
   0  -2   8    0.27    0.10
  -1   2  -8    0.43    0.07
   1  -2   8    0.41    0.10
  -2   2  -8    0.13    0.04
   2  -2   8    0.09    0.09
  -3   2  -8    0.05    0.04
   3  -2   8    0.07    0.09
  -4   2  -8    0.38    0.07
   4  -2   8    0.43    0.13
  -5   2  -8    0.55    0.08
   5  -2   8    0.48    0.13
   4   1  -8    2.18    0.15
   3   1  -8    0.37    0.08
  -3  -1   8    0.45    0.08
   2   1  -8    0.02    0.04
  -2  -1   8    0.00    0.06
   1   1  -8    0.02    0.03
  -1  -1   8    0.01    0.06
   0   1  -8    4.01    0.16
   0  -1   8    3.89    0.20
  -1   1  -8    0.26    0.05
   1  -1   8    0.29    0.08
  -2   1  -8    0.75    0.08
   2  -1   8    0.70    0.11
  -3   1  -8    0.02    0.03
   3  -1   8    0.16    0.08
  -4   1  -8    1.76    0.10
   4  -1   8    1.51    0.16
  -5   1  -8    1.10    0.10
   5  -1   8    1.01    0.15
   6  -1   8   -0.17    0.08
   4   0  -8    0.71    0.11
   3   0  -8    0.63    0.09
   2   0  -8    1.00    0.11
  -2   0   8    1.15    0.11
   1   0  -8   40.45    0.58
  -1   0   8   40.65    0.60
   0   0  -8   30.32    0.46
   0   0   8   29.89    0.51
   0   0   8   30.74    0.41
  -1   0  -8    0.02    0.03
   1   0   8   -0.02    0.05
   1   0   8   -0.02    0.02
  -2   0  -8    0.57    0.07
   2   0   8    0.52    0.05
   2   0   8    0.54    0.09
  -3   0  -8    1.30    0.08
   3   0   8    1.19    0.08
   3   0   8    1.30    0.13
  -4   0  -8    0.95    0.08
   4   0   8    0.76    0.11
   4   0   8    0.78    0.08
   5   0   8   -0.11    0.06
   5   0   8   -0.04    0.05
   6   0   8    0.16    0.08
   6   0   8    0.15    0.09
   7   0   8   -0.04    0.07
   7   0   8   -0.15    0.08
   4  -1  -8    1.00    0.13
   3  -1  -8    0.16    0.06
   2  -1  -8    1.51    0.12
  -2   1   8    1.67    0.11
   1  -1  -8   12.95    0.30
  -1   1   8   12.95    0.29
   0  -1  -8    2.30    0.12
   0   1   8    2.37    0.14
  -1  -1  -8    5.01    0.16
   1   1   8    4.73    0.15
   1   1   8    4.87    0.18
  -2  -1  -8    0.27    0.05
   2   1   8    0.15    0.04
   2   1   8    0.17    0.06
  -3  -1  -8    0.04    0.03
   3   1   8    0.04    0.05
   3   1   8   -0.02    0.02
  -4  -1  -8   -0.01    0.02
   4   1   8    0.00    0.05
   4   1   8    0.04    0.04
   5   1   8   -0.07    0.05
   5   1   8    0.03    0.05
   6   1   8    0.00    0.06
   6   1   8    0.01    0.06
   7   1   8   -0.03    0.08
   7   1   8    0.02    0.07
   3  -2  -8    1.40    0.14
   2  -2  -8    1.07    0.11
  -2   2   8    1.12    0.09
   1  -2  -8    1.19    0.11
  -1   2   8    1.17    0.10
   0  -2  -8    1.47    0.10
   0   2   8    1.34    0.11
  -1  -2  -8    0.67    0.07
   1   2   8    0.48    0.07
   1   2   8    0.65    0.08
  -2  -2  -8    0.01    0.02
   2   2   8    0.00    0.02
   2   2   8   -0.02    0.03
  -3  -2  -8    0.86    0.07
   3   2   8    0.79    0.10
   3   2   8    0.86    0.08
  -4  -2  -8    2.89    0.09
   4   2   8    2.75    0.15
   4   2   8    2.83    0.13
   5   2   8    3.65    0.18
   5   2   8    3.11    0.15
   6   2   8    0.01    0.05
   6   2   8    0.02    0.05
   7   2   8    0.04    0.07
   7   2   8   -0.03    0.06
   8   2   8    7.41    0.29
   8   2   8    6.96    0.29
   3  -3  -8    0.14    0.06
   2  -3  -8    1.29    0.13
   1  -3  -8    3.90    0.17
   0  -3  -8    2.38    0.13
  -1  -3  -8    0.01    0.03
  -2  -3  -8    0.89    0.07
   2   3   8    0.70    0.09
  -3  -3  -8    5.35    0.13
   3   3   8    5.25    0.18
   4   3   8    3.46    0.15
   5   3   8    3.55    0.16
   6   3   8    0.13    0.06
   6   3   8    0.16    0.06
   7   3   8    0.13    0.06
   7   3   8    0.08    0.06
   8   3   8    1.11    0.15
   8   3   8    1.00    0.12
  -2   4   8    0.35    0.07
  -1   4   8    9.89    0.27
   0   4   8    1.99    0.12
   1   4   8    2.11    0.11
   2   4   8    2.29    0.10
   2   4   8    2.09    0.13
   3   4   8    0.37    0.05
   3   4   8    0.36    0.07
   4   4   8    0.42    0.07
   5   4   8    0.28    0.06
   6   4   8    0.66    0.09
   7   4   8    0.02    0.05
   8   4   8    0.29    0.09
   8   4   8    0.26    0.07
  -2   5   8   -0.02    0.04
  -1   5   8    0.88    0.11
   0   5   8    0.89    0.10
   1   5   8    0.99    0.10
   2   5   8    0.03    0.03
   2   5   8    0.11    0.05
   3   5   8    1.09    0.07
   3   5   8    0.94    0.11
   4   5   8    0.57    0.09
   5   5   8    0.32    0.07
   6   5   8    0.10    0.06
   7   5   8    0.02    0.05
   8   5   8    2.81    0.19
  -1   6   8    0.88    0.11
   0   6   8    0.33    0.07
   1   6   8    0.28    0.07
   2   6   8    0.51    0.10
   2   6   8    0.77    0.09
   3   6   8    9.04    0.31
   3   6   8    8.83    0.20
   4   6   8   14.90    0.39
   5   6   8    9.65    0.30
   6   6   8    0.72    0.11
   7   6   8   -0.02    0.05
   8   6   8    2.33    0.17
   1   7   8    0.14    0.05
   2   7   8    2.40    0.13
   2   7   8    2.62    0.20
   3   7   8    5.33    0.17
   3   7   8    4.91    0.25
   4   7   8    0.52    0.10
   5   7   8    0.40    0.09
   6   7   8    0.06    0.05
   7   7   8    0.09    0.06
   2   8   8    1.29    0.17
   2   8   8    1.64    0.14
   3   8   8    1.37    0.12
   3   8   8    1.08    0.15
   4   8   8    0.53    0.11
   5   8   8    0.13    0.06
   6   8   8    0.22    0.07
   7   8   8    0.07    0.06
   1   3  -9    0.03    0.05
  -1  -3   9    0.01    0.08
   0   3  -9    0.20    0.06
   0  -3   9    0.19    0.11
  -1   3  -9    3.17    0.17
   1  -3   9    3.31    0.25
  -2   3  -9    0.34    0.08
   2  -3   9    0.48    0.13
   2   2  -9   -0.01    0.04
  -2  -2   9   -0.09    0.07
   1   2  -9    0.84    0.10
  -1  -2   9    1.04    0.14
   0   2  -9    0.10    0.05
   0  -2   9    0.14    0.09
  -1   2  -9   -0.02    0.04
   1  -2   9   -0.14    0.08
  -2   2  -9   -0.03    0.03
   2  -2   9    0.02    0.09
  -3   2  -9    0.31    0.06
   3  -2   9    0.35    0.12
  -4   2  -9    0.01    0.04
   4  -2   9   -0.08    0.10
   3   1  -9    0.21    0.07
   2   1  -9    1.29    0.13
  -2  -1   9    1.35    0.14
   1   1  -9   -0.02    0.04
  -1  -1   9   -0.09    0.06
   0   1  -9    0.75    0.09
   0  -1   9    0.53    0.12
  -1   1  -9    1.86    0.12
   1  -1   9    1.88    0.18
   2  -1   9    0.02    0.08
  -3   1  -9    0.35    0.06
   3  -1   9    0.48    0.12
  -4   1  -9    0.22    0.05
   4  -1   9    0.37    0.12
   5  -1   9    1.66    0.20
   3   0  -9    0.03    0.05
   2   0  -9    0.56    0.09
  -2   0   9    0.34    0.08
   1   0  -9    2.54    0.15
  -1   0   9    2.26    0.16
   0   0  -9    1.62    0.12
   0   0   9    1.94    0.16
  -1   0  -9   30.15    0.47
   1   0   9   29.13    0.55
  -2   0  -9    3.43    0.14
   2   0   9    2.98    0.19
  -3   0  -9    0.02    0.03
   3   0   9   -0.02    0.06
  -4   0  -9    0.26    0.05
   4   0   9    0.15    0.08
   5   0   9    1.66    0.17
   6   0   9   -0.16    0.08
   3  -1  -9    2.86    0.17
   2  -1  -9    0.24    0.07
  -2   1   9    0.18    0.06
   1  -1  -9    0.84    0.10
  -1   1   9    0.82    0.10
   0  -1  -9    5.57    0.19
   0   1   9    5.75    0.18
   0   1   9    5.97    0.22
  -1  -1  -9    3.14    0.14
   1   1   9    3.19    0.13
   1   1   9    3.25    0.18
  -2  -1  -9    0.03    0.03
   2   1   9    0.03    0.06
   2   1   9   -0.04    0.02
  -3  -1  -9    0.06    0.03
   3   1   9    0.12    0.06
   3   1   9    0.03    0.03
   4   1   9    0.04    0.06
   4   1   9   -0.06    0.03
   5   1   9   -0.03    0.06
   5   1   9   -0.04    0.05
   6   1   9    0.00    0.08
   6   1   9   -0.01    0.06
   2  -2  -9    0.02    0.04
   1  -2  -9    2.01    0.13
  -1   2   9    2.26    0.13
   0  -2  -9    1.56    0.13
   0   2   9    1.62    0.12
  -1  -2  -9    0.09    0.04
   1   2   9    0.14    0.05
   1   2   9    0.02    0.05
  -2  -2  -9   -0.01    0.03
   2   2   9   -0.02    0.04
   2   2   9   -0.01    0.03
  -3  -2  -9    0.91    0.07
   3   2   9    0.63    0.09
   3   2   9    0.77    0.08
   4   2   9    0.03    0.05
   4   2   9    0.10    0.04
   5   2   9    0.94    0.10
   5   2   9    0.78    0.11
   6   2   9    0.08    0.06
   6   2   9    0.03    0.05
   7   2   9   -0.08    0.06
   7   2   9   -0.12    0.06
   2  -3  -9    0.08    0.05
   1  -3  -9    0.88    0.11
  -1   3   9    0.82    0.09
   0  -3  -9    0.07    0.05
  -1  -3  -9    5.62    0.18
   1   3   9    5.64    0.22
  -2  -3  -9    0.02    0.03
   2   3   9    0.03    0.03
  -3  -3  -9    0.27    0.04
   3   3   9    0.24    0.06
   4   3   9    0.47    0.08
   4   3   9    0.43    0.07
   5   3   9    5.45    0.20
   5   3   9    5.31    0.22
   6   3   9    0.08    0.06
   6   3   9    0.12    0.06
   7   3   9    0.26    0.08
   7   3   9    0.33    0.08
  -1   4   9    0.12    0.05
   0  -4  -9    4.51    0.18
  -1  -4  -9    2.56    0.13
   2   4   9    0.12    0.05
   3   4   9    0.01    0.04
   3   4   9    0.05    0.03
   4   4   9    0.16    0.05
   5   4   9    0.32    0.07
   6   4   9    0.05    0.05
   7   4   9    0.00    0.05
   7   4   9   -0.01    0.04
  -1   5   9    0.51    0.09
   0   5   9   -0.01    0.04
   1   5   9    0.35    0.07
   2   5   9    0.24    0.07
   2   5   9    0.19    0.05
   3   5   9   -0.01    0.02
   3   5   9    0.00    0.04
   4   5   9    0.20    0.06
   5   5   9    0.65    0.10
   6   5   9    0.00    0.04
   7   5   9    0.11    0.06
   0   6   9    0.39    0.08
   1   6   9   -0.01    0.03
   2   6   9   -0.01    0.03
   2   6   9    0.01    0.05
   3   6   9    0.01    0.03
   3   6   9    0.03    0.05
   4   6   9    2.29    0.17
   5   6   9   16.22    0.41
   6   6   9   -0.06    0.05
   7   6   9   -0.02    0.05
   2   7   9   -0.03    0.04
   2   7   9    0.08    0.04
   3   7   9    1.14    0.15
   4   7   9    2.03    0.17
   5   7   9   11.32    0.36
   6   7   9    1.51    0.16
   7   7   9    0.82    0.12
  -1   2 -10    0.24    0.07
   1  -2  10    0.27    0.12
   1   1 -10    0.42    0.08
  -1  -1  10    0.27    0.10
   0   1 -10    0.28    0.07
   0  -1  10    0.21    0.10
  -1   1 -10   -0.04    0.03
   1  -1  10   -0.19    0.07
  -2   1 -10    0.68    0.09
   2  -1  10    0.52    0.13
  -3   1 -10    0.06    0.04
   3  -1  10   -0.07    0.09
   1   0 -10   -0.05    0.04
  -1   0  10   -0.03    0.06
   0   0 -10    0.55    0.09
   0   0  10    0.53    0.11
  -1   0 -10    4.77    0.18
   1   0  10    4.84    0.24
  -2   0 -10    7.53    0.22
   2   0  10    6.96    0.29
  -3   0 -10    1.07    0.10
   3   0  10    0.73    0.13
   4   0  10    0.04    0.09
   5   0  10    0.24    0.11
   1  -1 -10    0.00    0.04
  -1   1  10   -0.11    0.05
   0  -1 -10    0.49    0.08
   0   1  10    0.31    0.09
  -1  -1 -10   13.21    0.30
   1   1  10   13.15    0.36
  -2  -1 -10    8.20    0.22
   2   1  10    8.14    0.29
  -3  -1 -10    0.93    0.09
   3   1  10    0.62    0.11
   4   1  10    0.30    0.09
   5   1  10    0.04    0.08
   1  -2 -10    0.09    0.05
  -1   2  10    0.14    0.06
   0  -2 -10   -0.03    0.04
   0   2  10    0.01    0.04
   0   2  10   -0.04    0.05
  -1  -2 -10    1.38    0.12
   1   2  10    1.44    0.14
   1   2  10    1.29    0.11
  -2  -2 -10    0.13    0.05
   2   2  10    0.08    0.04
   2   2  10    0.05    0.06
   3   2  10    0.05    0.06
   3   2  10    0.06    0.04
   4   2  10   -0.01    0.06
   4   2  10   -0.04    0.03
   5   2  10   -0.02    0.06
   5   2  10   -0.03    0.05
   6   2  10    0.14    0.08
   6   2  10    0.16    0.07
   1  -3 -10    0.00    0.04
  -1   3  10    0.09    0.05
   0  -3 -10    0.02    0.04
   0   3  10    0.02    0.04
  -1  -3 -10    0.03    0.04
   1   3  10    0.02    0.04
   1   3  10    0.14    0.06
  -2  -3 -10    0.61    0.08
   2   3  10    0.54    0.08
   2   3  10    0.58    0.09
   3   3  10   -0.01    0.04
   3   3  10    0.04    0.05
   4   3  10    0.09    0.05
   4   3  10    0.03    0.05
   5   3  10    0.73    0.11
   5   3  10    0.76    0.10
   6   3  10    0.60    0.10
   6   3  10    0.64    0.11
   0  -4 -10    0.01    0.04
  -1  -4 -10    5.77    0.20
   1   4  10    5.83    0.25
  -2  -4 -10    3.70    0.15
   2   4  10    3.62    0.19
   3   4  10    0.17    0.06
   4   4  10    0.40    0.07
   5   4  10    0.01    0.04
   6   4  10    0.51    0.09
   6   4  10    0.49    0.09
   7   4  10    0.29    0.09
   7   4  10    0.37    0.09
   1   5  10    1.73    0.18
   1   5  10    1.71    0.13
   2   5  10    0.00    0.03
   2   5  10   -0.03    0.04
   3   5  10    0.92    0.12
   4   5  10   -0.05    0.04
   5   5  10    0.13    0.06
   6   5  10    0.08    0.05
   2   6  10    0.08    0.04
   2   6  10    0.12    0.06
   3   6  10   -0.03    0.04
   4   6  10    0.19    0.07
   5   6  10    1.46    0.16
   6   6  10    3.51    0.20
  -1  -1 -11    0.75    0.10
   1   1  11    0.66    0.12
  -2  -1 -11    1.15    0.11
   2   1  11    1.05    0.14
   3   1  11    7.78    0.32
  -1  -2 -11    1.14    0.12
   1   2  11    1.14    0.14
  -2  -2 -11    0.00    0.04
   2   2  11   -0.07    0.06
   3   2  11    0.26    0.09
   4   2  11    0.01    0.07
  -1  -3 -11   -0.03    0.04
   1   3  11    0.00    0.05
   1   3  11    0.04    0.04
   2   3  11    0.27    0.08
   2   3  11    0.24    0.06
   3   3  11    0.92    0.13
   3   3  11    0.84    0.10
   4   3  11    0.02    0.06
   4   3  11    0.02    0.05
   5   3  11    0.01    0.06
   2   4  11    0.51    0.09
   2   4  11    0.46    0.09
   3   4  11    3.23    0.17
   3   4  11    3.33    0.19
   4   4  11    0.29    0.08
   4   4  11    0.35    0.08
   5   4  11   -0.03    0.04
   5   4  11    0.00    0.05
   3   5  11    0.09    0.05
   4   5  11   -0.01    0.04
   0   0   0    0.00    0.00
;
_shelx_hkl_checksum     28216
_shelx_res_file
;
    1.res created by SHELXL-2014/7
TITL 1 in P-1
CELL 0.71073   8.1208   8.2262   9.5944  73.338  72.167  62.966
ZERR   2.00   0.0013   0.0014   0.0015   0.004   0.004   0.004
LATT 1
SFAC C  H  N  O
UNIT 24 20 4 6
L.S. 20
ACTA
BOND
FMAP 2
PLAN 20
HTAB N2 O1_$1
HTAB N2 O3_$2
EQIV $2 -x+1, -y+2, -z
HTAB N2 O3
HTAB C6 O1_$1
EQIV $1 x+1, y, z-1
HTAB N2 N1
HTAB C1 O2
conf
SIZE 0.4 0.3 0.15
TEMP 23.000
WGHT    0.073500    0.209800
FVAR       0.30599
MOLE 1
C12   1    0.069501    0.099116    0.787211    11.00000    0.06464    0.04712 =
         0.05797    0.00064    0.00595   -0.02318
AFIX 137
H12A  2    0.191444    0.023563    0.811726    11.00000   -1.50000
H12B  2    0.071678    0.084672    0.690776    11.00000   -1.50000
H12C  2   -0.023778    0.061548    0.859935    11.00000   -1.50000
AFIX   0
C11   1    0.021558    0.297425    0.785958    11.00000    0.04011    0.04886 =
         0.03820   -0.00559   -0.00098   -0.01534
C3    1    0.117986    0.399573    0.661160    11.00000    0.03363    0.03733 =
         0.03633   -0.00750   -0.00378   -0.01228
C2    1    0.079318    0.585056    0.659980    11.00000    0.04274    0.04558 =
         0.03967   -0.01959    0.00327   -0.01368
AFIX  43
H2    2   -0.008079    0.642587    0.738347    11.00000   -1.20000
AFIX   0
C1    1    0.166132    0.683103    0.547370    11.00000    0.04726    0.03092 =
         0.04669   -0.01564   -0.00248   -0.01328
AFIX  43
H1    2    0.136557    0.805169    0.551413    11.00000   -1.20000
AFIX   0
C9    1    0.299924    0.603886    0.424663    11.00000    0.03311    0.02800 =
         0.03594   -0.00865   -0.00721   -0.01039
C10   1    0.335646    0.417687    0.424396    11.00000    0.03343    0.02925 =
         0.03566   -0.00998   -0.00392   -0.01196
C4    1    0.245410    0.320930    0.542048    11.00000    0.03661    0.03011 =
         0.03891   -0.00780   -0.00370   -0.01374
AFIX  43
H4    2    0.272608    0.198961    0.539603    11.00000   -1.20000
AFIX   0
C5    1    0.464350    0.329203    0.303266    11.00000    0.04369    0.02833 =
         0.04373   -0.01349    0.00029   -0.01447
AFIX  43
H5    2    0.485936    0.207850    0.304017    11.00000   -1.20000
AFIX   0
C6    1    0.555347    0.414985    0.188285    11.00000    0.04487    0.03707 =
         0.03722   -0.01541    0.00356   -0.01601
AFIX  43
H6    2    0.639464    0.351405    0.111959    11.00000   -1.20000
AFIX   0
C7    1    0.526218    0.602394    0.180031    11.00000    0.04272    0.03612 =
         0.03567   -0.00488   -0.00584   -0.01856
C8    1    0.398985    0.694157    0.298549    11.00000    0.04095    0.02711 =
         0.03991   -0.00716   -0.00782   -0.01390
N1    3    0.373168    0.879104    0.292950    11.00000    0.05906    0.03131 =
         0.05432   -0.00925   -0.00233   -0.02131
N2    3    0.624661    0.672610    0.059774    11.00000    0.07226    0.04757 =
         0.04045   -0.00828    0.00676   -0.03444
AFIX  93
H2A   2    0.613600    0.784316    0.049100    11.00000   -1.20000
H2B   2    0.699238    0.606208   -0.007144    11.00000   -1.20000
AFIX   0
O1    4   -0.095800    0.372845    0.887122    11.00000    0.06713    0.06828 =
         0.05092   -0.02001    0.02049   -0.02799
O2    4    0.295306    0.952508    0.402633    11.00000    0.12031    0.05122 =
         0.09116   -0.04066    0.03435   -0.05039
O3    4    0.440525    0.962835    0.179547    11.00000    0.17428    0.05061 =
         0.06269   -0.00706    0.01411   -0.06691
HKLF 4
REM  1 in P-1
REM R1 =  0.0505 for    1448 Fo > 4sig(Fo)  and  0.0638 for all    1884 data
REM    155 parameters refined using      0 restraints
END
WGHT      0.0735      0.2070
REM Highest difference peak  0.412,  deepest hole -0.299,  1-sigma level  0.049
Q1    1   0.2172  0.9839  0.3230  11.00000  0.05    0.41
Q2    1   0.3151  0.9756  0.1534  11.00000  0.05    0.26
Q3    1   0.4018  0.6793  0.2162  11.00000  0.05    0.16
Q4    1   0.0079  0.3230  0.9245  11.00000  0.05    0.15
Q5    1   0.2149  0.0174  0.7377  11.00000  0.05    0.13
Q6    1   0.3909  0.6377  0.3702  11.00000  0.05    0.13
Q7    1   0.2391  0.3320  0.6399  11.00000  0.05    0.13
Q8    1   0.2875  0.6834  0.3350  11.00000  0.05    0.12
Q9    1   0.4222  0.4205  0.2177  11.00000  0.05    0.12
Q10   1   0.0850  0.3682  0.7075  11.00000  0.05    0.11
Q11   1  -0.0380  0.4267  0.9448  11.00000  0.05    0.11
Q12   1   0.3468  0.3621  0.4981  11.00000  0.05    0.11
Q13   1   0.1810  0.6608  0.4542  11.00000  0.05    0.10
Q14   1   0.1091  0.5826  0.8658  11.00000  0.05    0.10
Q15   1   0.0464  0.6668  0.5691  11.00000  0.05    0.10
Q16   1   0.5225  0.6993 -0.0135  11.00000  0.05    0.10
Q17   1  -0.1303  0.4939  0.8558  11.00000  0.05    0.10
Q18   1   0.2521  0.5605  0.7582  11.00000  0.05    0.10
Q19   1   0.4142  0.2162  0.2585  11.00000  0.05    0.10
Q20   1   0.8473  0.6920  0.0927  11.00000  0.05    0.10
;
_shelx_res_checksum     37336
