# Supplementary material for: Crystal structure characterization, Hirshfeld surface analysis, and DFT calculation studies of 1-(6-amino-5-nitro­naphthalen-2-yl)ethanone
Source: Acta Crystallogr E Crystallogr Commun. 2024 May 3;80(Pt 6):561–6. doi: 10.1107/S2056989024003797 (PMC11151302; doi:10.1107/S2056989024003797)
Supplement: Supplementary file 3 [file e-80-00561-Isup3.hkl]

data_I                                                                          
_shelx_title ' 1 in P-1'                                                        
_shelx_refln_list_code          4                                               
_shelx_F_calc_maximum      110.10                                               
_exptl_crystal_F_000       240.00                                               
_reflns_d_resolution_high  0.8413                                               
                                                                                
loop_                                                                           
 _space_group_symop_operation_xyz                                               
 'x, y, z'                                                                      
 '-x, -y, -z'                                                                   
                                                                                
_cell_length_a     8.1208                                                       
_cell_length_b     8.2262                                                       
_cell_length_c     9.5944                                                       
_cell_angle_alpha  73.338                                                       
_cell_angle_beta   72.167                                                       
_cell_angle_gamma  62.966                                                       
                                                                                
_shelx_F_squared_multiplier     1.000                                           
                                                                                
loop_                                                                           
 _refln_index_h                                                                 
 _refln_index_k                                                                 
 _refln_index_l                                                                 
 _refln_F_squared_calc                                                          
 _refln_F_squared_meas                                                          
 _refln_F_squared_sigma                                                         
 _refln_observed_status                                                         
   1   0   0        708.42        632.82         3.57 o                         
   2   0   0        516.70        479.13         2.87 o                         
   3   0   0        100.84         82.89         0.89 o                         
   4   0   0         93.64         83.92         1.00 o                         
   5   0   0         61.14         62.96         0.89 o                         
   6   0   0          5.78          4.81         0.69 o                         
   7   0   0          0.35          0.43         0.80 o                         
   8   0   0          0.26         -0.05         0.37 o                         
  -7   1   0          0.37          0.11         0.53 o                         
  -6   1   0          0.05         -0.14         0.29 o                         
  -5   1   0        151.24        155.45         2.34 o                         
  -4   1   0         16.92         20.49         0.58 o                         
  -3   1   0          0.66          0.58         0.16 o                         
  -2   1   0         88.71         98.38         1.01 o                         
  -1   1   0         97.94        100.51         0.92 o                         
   0   1   0       1750.41       1775.18        11.95 o                         
   1   1   0          6.77          5.48         0.16 o                         
   2   1   0         37.45         44.98         0.67 o                         
   3   1   0        234.53        214.04         2.08 o                         
   4   1   0          6.91         10.08         0.41 o                         
   5   1   0          0.58          0.22         0.15 o                         
   6   1   0          0.54          0.11         0.29 o                         
   7   1   0          8.56         10.02         0.61 o                         
   8   1   0         13.70         12.71         0.97 o                         
  -7   2   0          1.10          2.32         0.69 o                         
  -6   2   0          0.87          0.21         0.36 o                         
  -5   2   0         23.12         25.76         1.71 o                         
  -4   2   0          7.42          6.62         0.96 o                         
  -3   2   0         38.53         33.11         2.03 o                         
  -2   2   0        570.49        527.72         4.47 o                         
  -1   2   0        193.88        171.10         2.46 o                         
   0   2   0         42.46         65.15         1.17 o                         
   1   2   0          9.83          9.56         0.30 o                         
   2   2   0       1536.14       1517.41        11.92 o                         
   3   2   0         35.79         34.70         0.67 o                         
   4   2   0         47.19         44.98         0.92 o                         
   5   2   0        300.70        314.63         4.49 o                         
   6   2   0          0.37          0.92         0.17 o                         
   7   2   0          0.09          0.39         0.29 o                         
   8   2   0         47.56         55.93         1.64 o                         
   9   2   0         79.57         88.37         4.43 o                         
  -6   3   0          0.11          0.13         0.36 o                         
  -5   3   0         17.28         18.55         1.03 o                         
  -4   3   0          0.77          0.46         0.53 o                         
  -3   3   0          7.44          7.34         0.64 o                         
  -2   3   0         97.88         93.66         2.14 o                         
  -1   3   0        284.73        281.42         3.84 o                         
   0   3   0       3041.90       3335.62        35.46 o                         
   1   3   0         20.75         17.25         0.53 o                         
   2   3   0         89.46         92.59         1.17 o                         
   3   3   0          0.00          0.00         0.08 o                         
   4   3   0         44.41         48.50         0.97 o                         
   5   3   0         70.41         86.16         1.49 o                         
   6   3   0          5.50          5.73         0.53 o                         
   7   3   0          3.69          3.81         0.51 o                         
   8   3   0         15.10         13.06         1.66 o                         
   9   3   0          3.75          4.38         0.71 o                         
  -6   4   0          0.18          0.64         0.53 o                         
  -5   4   0        155.28        151.44         3.74 o                         
  -4   4   0         33.00         39.09         1.82 o                         
  -3   4   0          0.22          0.21         0.32 o                         
  -2   4   0          0.00          0.21         0.21 o                         
  -1   4   0         17.34         13.88         0.85 o                         
   0   4   0        873.33        965.70        10.04 o                         
   1   4   0         21.28         25.21         0.96 o                         
   2   4   0        190.26        223.44         2.34 o                         
   3   4   0         18.75         17.38         0.56 o                         
   4   4   0         55.98         49.99         1.02 o                         
   5   4   0          2.26          1.74         0.30 o                         
   6   4   0          0.99          1.62         0.33 o                         
   7   4   0         17.30         20.07         0.95 o                         
   8   4   0          2.04          1.48         0.45 o                         
   9   4   0          6.44          6.68         0.81 o                         
  -5   5   0        122.55        125.06         3.63 o                         
  -4   5   0          1.32          1.39         0.64 o                         
  -3   5   0          1.80          1.82         0.64 o                         
  -2   5   0         12.00          9.40         1.07 o                         
  -1   5   0         14.91         16.23         1.07 o                         
   0   5   0          2.66          6.51         0.75 o                         
   1   5   0          6.31          4.06         0.53 o                         
   2   5   0         82.50         89.12         2.03 o                         
   3   5   0         46.55         46.70         1.02 o                         
   4   5   0         11.09         12.98         0.60 o                         
   5   5   0         60.81         57.95         1.28 o                         
   6   5   0         12.72         12.98         0.82 o                         
   7   5   0          6.78          7.27         0.69 o                         
   8   5   0         22.92         26.69         1.20 o                         
   9   5   0         32.34         38.20         3.10 o                         
  -4   6   0          4.04          2.46         0.75 o                         
  -3   6   0          0.00         -0.32         0.32 o                         
  -2   6   0         11.41         12.82         1.28 o                         
  -1   6   0         14.81         12.50         1.17 o                         
   0   6   0         10.61          6.51         0.85 o                         
   1   6   0          1.70          1.60         0.43 o                         
   2   6   0          2.01          2.19         0.38 o                         
   3   6   0         30.84         32.48         1.44 o                         
   4   6   0         88.61         88.75         1.62 o                         
   5   6   0        382.30        398.75         4.10 o                         
   6   6   0         20.27         20.20         0.94 o                         
   7   6   0          8.84          8.39         0.74 o                         
   8   6   0         19.65         17.63         1.05 o                         
  -2   7   0          4.20          5.13         0.96 o                         
  -1   7   0          0.69          1.07         0.53 o                         
   0   7   0         31.06         28.09         1.60 o                         
   1   7   0          4.24          4.96         0.56 o                         
   2   7   0         28.83         24.15         0.98 o                         
   3   7   0         28.02         27.89         1.23 o                         
   4   7   0         29.10         27.94         1.02 o                         
   5   7   0          3.41          4.27         0.53 o                         
   6   7   0          6.08          6.39         0.64 o                         
   7   7   0          6.05          6.63         0.67 o                         
   8   7   0          0.80          0.13         0.91 o                         
  -1   8   0          0.48          1.07         0.53 o                         
   0   8   0         33.02         30.97         1.82 o                         
   1   8   0         33.51         29.36         2.08 o                         
   2   8   0         11.14         11.36         0.87 o                         
   3   8   0          8.52          8.60         0.76 o                         
   4   8   0          9.65         11.45         0.83 o                         
   5   8   0         12.57         12.72         0.91 o                         
   6   8   0          3.08          3.96         0.53 o                         
   7   8   0          5.13          3.70         0.56 o                         
   2   9   0          2.21          2.18         0.45 o                         
   3   9   0          0.02         -0.06         0.26 o                         
   4   9   0          0.09          0.16         0.27 o                         
   5   9   0         38.22         43.85         1.43 o                         
  -4  -9   1         23.27         21.89         1.71 o                         
  -3  -9   1         82.71        105.41         3.31 o                         
  -6  -8   1          6.35          6.23         0.71 o                         
  -5  -8   1         30.06         36.65         1.24 o                         
  -4  -8   1          2.28          2.54         0.45 o                         
  -3  -8   1         17.52         16.98         0.92 o                         
  -2  -8   1         11.32          9.78         0.79 o                         
  -1  -8   1         19.33         18.04         3.42 o                         
   0  -8   1          0.85          2.35         0.64 o                         
  -7  -7   1          3.41          2.22         0.51 o                         
  -6  -7   1         20.44         22.01         1.02 o                         
  -5  -7   1          6.79          7.58         0.85 o                         
  -4  -7   1          9.52         10.85         0.76 o                         
  -3  -7   1         86.32         91.49         1.77 o                         
  -2  -7   1         15.07         16.06         0.87 o                         
  -1  -7   1          0.20          0.05         0.23 o                         
   0  -7   1          1.27          2.24         0.64 o                         
   1  -7   1          0.06          0.11         0.32 o                         
   2  -7   1         32.05         31.19         1.82 o                         
  -8  -6   1          2.54          2.06         0.53 o                         
  -7  -6   1         20.08         20.87         1.08 o                         
  -6  -6   1          0.12         -0.02         0.27 o                         
  -5  -6   1        129.86        128.12         2.08 o                         
  -4  -6   1        317.38        316.32         5.55 o                         
  -3  -6   1       1385.13       1415.28        17.46 o                         
  -2  -6   1         31.48         36.06         1.05 o                         
  -1  -6   1          2.42          2.57         0.38 o                         
   0  -6   1          0.96          0.21         0.32 o                         
   1  -6   1          0.00          0.21         0.32 o                         
   2  -6   1          9.92          9.61         1.17 o                         
   3  -6   1          0.69         -0.32         0.32 o                         
   4  -6   1          0.20         -0.32         0.53 o                         
  -8  -5   1         27.94         28.35         1.28 o                         
  -7  -5   1          2.79          3.35         0.53 o                         
  -6  -5   1          4.57          4.84         0.51 o                         
  -5  -5   1          0.00         -0.32         0.32 o                         
  -4  -5   1          0.19          0.16         0.23 o                         
  -3  -5   1         77.27         78.32         1.40 o                         
  -2  -5   1          0.73          0.85         0.23 o                         
  -1  -5   1          0.24          0.45         0.18 o                         
   0  -5   1          0.05          0.11         0.21 o                         
   1  -5   1          1.85          1.17         0.43 o                         
   2  -5   1          0.33          0.11         0.32 o                         
   3  -5   1          0.14          0.00         0.32 o                         
   4  -5   1         20.67         20.19         1.50 o                         
   5  -5   1         35.75         36.10         2.03 o                         
  -8  -4   1          4.22          5.05         0.69 o                         
  -7  -4   1          0.04         -0.15         0.27 o                         
  -6  -4   1          1.10          0.98         0.36 o                         
  -5  -4   1        128.30        129.91         1.96 o                         
  -4  -4   1         12.15         12.19         0.56 o                         
  -3  -4   1         56.74         61.09         1.09 o                         
  -2  -4   1          0.32          0.75         0.18 o                         
  -1  -4   1         63.74         58.05         1.09 o                         
   0  -4   1        282.65        308.02         4.38 o                         
   1  -4   1         27.00         23.60         1.17 o                         
   2  -4   1        166.97        168.64         3.20 o                         
   3  -4   1         16.93         15.81         1.17 o                         
   4  -4   1          5.52          5.66         0.85 o                         
   5  -4   1        116.88        126.67         3.42 o                         
   6  -4   1         26.88         31.61         1.92 o                         
  -8  -3   1         11.34         11.28         0.95 o                         
  -7  -3   1          5.27          4.42         0.59 o                         
  -6  -3   1         19.39         22.11         0.95 o                         
  -5  -3   1        118.72        126.02         1.87 o                         
  -4  -3   1        198.27        212.03         2.37 o                         
  -3  -3   1        920.19       1066.02         9.93 o                         
  -2  -3   1        223.79        206.30         2.04 o                         
  -1  -3   1          0.01         -0.08         0.08 o                         
   0  -3   1        380.27        402.90         3.63 o                         
   1  -3   1          2.23          5.71         0.43 o                         
   2  -3   1         88.49        113.68         1.76 o                         
   3  -3   1          5.02          3.53         0.40 o                         
   4  -3   1          3.20          2.48         0.48 o                         
   5  -3   1         32.44         30.75         1.23 o                         
   6  -3   1          0.76          0.87         0.43 o                         
  -8  -2   1         99.08        110.16         2.36 o                         
  -7  -2   1         70.45         74.79         4.81 o                         
  -6  -2   1          8.31          8.35         0.69 o                         
  -5  -2   1          5.64          5.25         0.51 o                         
  -4  -2   1         24.62         25.87         0.74 o                         
  -3  -2   1       1107.44       1103.22        13.19 o                         
  -2  -2   1        214.59        219.32         2.04 o                         
  -1  -2   1        128.28        130.24         1.11 o                         
   0  -2   1        204.07        183.39         1.87 o                         
   1  -2   1        100.63         93.02         1.96 o                         
   2  -2   1         49.24         57.31         0.88 o                         
   3  -2   1         30.21         24.26         0.69 o                         
   4  -2   1          6.70          5.72         0.49 o                         
   5  -2   1         16.64         16.01         1.29 o                         
   6  -2   1          8.53         10.06         0.85 o                         
   7  -2   1          0.05          0.06         0.37 o                         
  -8  -1   1         67.38         77.31         1.99 o                         
  -7  -1   1          7.14          6.24         0.69 o                         
  -6  -1   1          0.96          1.21         0.53 o                         
  -5  -1   1         18.90         20.39         1.28 o                         
  -4  -1   1          0.10          0.09         0.18 o                         
  -3  -1   1        109.23         94.56         1.31 o                         
  -2  -1   1        149.99        144.78         1.16 o                         
  -1  -1   1         23.79         25.69         0.36 o                         
   0  -1   1       1009.85        961.53        20.08 o                         
   1  -1   1         51.19         74.67         0.80 o                         
   2  -1   1         19.96         19.79         0.49 o                         
   3  -1   1        253.60        238.70         2.02 o                         
   4  -1   1         90.12         81.79         1.19 o                         
   5  -1   1        106.94        111.73         1.50 o                         
   6  -1   1         35.42         35.17         0.91 o                         
   7  -1   1          6.77          7.93         0.82 o                         
   8  -1   1          0.06         -0.02         0.39 o                         
  -8   0   1          1.49          1.20         0.55 o                         
  -7   0   1          9.30          9.09         1.50 o                         
  -6   0   1          3.62          3.27         0.41 o                         
  -5   0   1          2.22          2.88         0.75 o                         
  -4   0   1         25.08         23.46         0.91 o                         
  -3   0   1         72.51         76.27         1.23 o                         
  -2   0   1          6.04          4.44         0.33 o                         
  -1   0   1         21.33         33.69         0.36 o                         
   0   0   1        907.46        795.73         4.72 o                         
   1   0   1        243.95        237.08         1.51 o                         
   2   0   1       6270.05       6051.29       119.23 o                         
   3   0   1          0.34          0.20         0.14 o                         
   4   0   1          1.98          1.72         0.23 o                         
   5   0   1        139.56        137.96         2.13 o                         
   6   0   1          7.87          7.30         0.54 o                         
   7   0   1          0.05          0.03         0.29 o                         
   8   0   1          0.09         -0.32         0.38 o                         
  -7   1   1          3.19          2.80         0.59 o                         
  -6   1   1          0.02          0.14         0.37 o                         
  -5   1   1          4.11          4.06         0.51 o                         
  -4   1   1        131.04        133.75         2.00 o                         
  -3   1   1        429.47        443.81         4.00 o                         
  -2   1   1        383.68        354.29         3.36 o                         
  -1   1   1       1164.71       1092.17         6.86 o                         
   0   1   1       2359.44       2211.43        21.79 o                         
   1   1   1         90.85        111.10         0.68 o                         
   2   1   1        721.68        631.50         3.62 o                         
   3   1   1          6.25          3.42         0.26 o                         
   4   1   1          4.60          4.99         0.44 o                         
   5   1   1         31.01         20.66         0.52 o                         
   6   1   1          4.28          2.52         0.28 o                         
   7   1   1          1.95          3.81         0.53 o                         
   8   1   1          0.00          0.02         0.43 o                         
  -7   2   1          5.51          5.54         0.96 o                         
  -6   2   1          0.17         -0.29         0.29 o                         
  -5   2   1          6.99          8.93         0.74 o                         
  -4   2   1         68.68         71.48         1.59 o                         
  -3   2   1        180.22        193.47         2.46 o                         
  -2   2   1         53.58         61.06         1.15 o                         
  -1   2   1          0.07          0.85         0.21 o                         
   0   2   1        200.03        193.63         2.46 o                         
   1   2   1        805.67        846.46         5.99 o                         
   2   2   1        177.02        155.87         1.44 o                         
   3   2   1         18.78         15.50         0.48 o                         
   4   2   1         34.79         38.73         0.79 o                         
   5   2   1         59.09         56.13         1.13 o                         
   6   2   1          9.62          9.21         0.41 o                         
   7   2   1          0.55          0.78         0.37 o                         
   8   2   1          2.35          1.74         0.39 o                         
   9   2   1         13.53         12.93         1.05 o                         
  -6   3   1          3.66          2.32         0.53 o                         
  -5   3   1          1.74          2.01         0.51 o                         
  -4   3   1         15.97         17.58         0.95 o                         
  -3   3   1          8.81          9.33         1.34 o                         
  -2   3   1         10.58         12.18         0.85 o                         
  -1   3   1          0.03         -0.11         0.11 o                         
   0   3   1        270.22        272.24         3.52 o                         
   1   3   1        160.68        145.57         2.14 o                         
   2   3   1        784.08        824.46         7.21 o                         
   3   3   1         50.96         60.98         0.92 o                         
   4   3   1        337.39        313.09         3.63 o                         
   5   3   1        428.46        467.55         4.08 o                         
   6   3   1         57.45         66.84         1.60 o                         
   7   3   1         23.09         26.37         0.99 o                         
   8   3   1          4.87          7.86         0.73 o                         
   9   3   1          8.25          9.08         0.91 o                         
  -5   4   1          0.48          0.00         0.43 o                         
  -4   4   1         13.82         12.28         1.28 o                         
  -3   4   1        237.71        238.27         4.27 o                         
  -2   4   1          0.00         -0.11         0.32 o                         
  -1   4   1         19.93         24.67         1.17 o                         
   0   4   1        527.97        622.65         7.05 o                         
   1   4   1        229.75        252.69         3.52 o                         
   2   4   1         23.15         15.91         0.59 o                         
   3   4   1         55.32         54.86         0.97 o                         
   4   4   1          0.01          0.87         0.64 o                         
   5   4   1        110.72        116.41         1.67 o                         
   6   4   1          1.24          0.83         0.27 o                         
   7   4   1          2.13          3.29         0.91 o                         
   8   4   1          2.38          1.99         0.45 o                         
   9   4   1          0.08         -0.24         0.30 o                         
  -5   5   1         17.56         15.70         1.60 o                         
  -4   5   1        107.04        114.60         3.31 o                         
  -3   5   1        250.03        280.67         5.13 o                         
  -2   5   1         89.23         88.86         2.56 o                         
  -1   5   1         19.29         16.87         1.07 o                         
   0   5   1          0.83          0.21         0.21 o                         
   1   5   1         55.23         55.54         1.60 o                         
   2   5   1         76.42         79.11         2.14 o                         
   3   5   1          0.57          0.00         0.16 o                         
   4   5   1         25.65         24.29         0.74 o                         
   5   5   1          2.67          2.93         0.48 o                         
   6   5   1          0.36          0.00         0.19 o                         
   7   5   1          6.37          6.71         0.63 o                         
   8   5   1          2.48          2.80         0.53 o                         
   9   5   1          0.02         -0.29         0.29 o                         
  -4   6   1          7.35          5.13         0.96 o                         
  -3   6   1         14.91         13.03         1.39 o                         
  -2   6   1         10.30          9.61         1.17 o                         
  -1   6   1          0.06          0.11         0.32 o                         
   0   6   1         10.01          8.86         0.96 o                         
   1   6   1         20.55         18.90         1.17 o                         
   2   6   1          2.16          3.83         0.41 o                         
   3   6   1          0.47          0.23         0.18 o                         
   4   6   1         16.17         13.96         0.64 o                         
   5   6   1        610.13        639.48         5.63 o                         
   6   6   1        119.13        125.75         2.08 o                         
   7   6   1          5.22          5.16         0.59 o                         
   8   6   1          0.21          0.04         0.36 o                         
   9   6   1          6.45          8.29         1.07 o                         
  -2   7   1          3.89          3.20         0.85 o                         
  -1   7   1          0.16         -0.11         0.32 o                         
   0   7   1         26.92         21.47         1.39 o                         
   1   7   1         24.29         22.21         1.39 o                         
   2   7   1          3.36          2.80         0.53 o                         
   3   7   1          0.99          1.16         0.43 o                         
   4   7   1         31.60         33.50         1.09 o                         
   5   7   1        377.22        395.38         4.17 o                         
   6   7   1         79.41         83.04         1.72 o                         
   7   7   1         57.42         63.40         2.83 o                         
   8   7   1         11.21         12.34         1.01 o                         
  -1   8   1          0.02         -0.21         0.32 o                         
   0   8   1         44.56         33.86         1.82 o                         
   1   8   1          9.27         11.75         1.28 o                         
   2   8   1         11.25         15.85         1.23 o                         
   3   8   1          0.36          0.16         0.23 o                         
   4   8   1          0.03          0.00         0.23 o                         
   5   8   1         26.53         24.99         1.02 o                         
   6   8   1          1.28          1.25         0.33 o                         
   7   8   1         14.42         18.93         1.00 o                         
   1   9   1          2.73          4.06         0.96 o                         
   2   9   1          1.69          1.31         0.41 o                         
   3   9   1         10.80          9.12         0.83 o                         
   4   9   1          2.03          1.71         0.41 o                         
   5   9   1         10.93         12.38         0.94 o                         
   6   9   1          2.10          1.77         0.41 o                         
  -6  -8   2          2.62          4.49         0.85 o                         
  -5  -8   2         17.43         22.54         1.60 o                         
  -4  -8   2         13.24         14.52         1.50 o                         
  -3  -8   2          2.44          2.67         0.75 o                         
  -2  -8   2          1.10          0.64         0.53 o                         
  -1  -8   2          0.15          0.11         0.43 o                         
   0  -8   2          0.16          0.00         0.43 o                         
  -7  -7   2          0.14         -0.19         0.36 o                         
  -6  -7   2          0.54         -0.27         0.37 o                         
  -5  -7   2         63.24         65.39         1.58 o                         
  -4  -7   2         18.64         20.24         0.90 o                         
  -3  -7   2          7.74          9.26         0.69 o                         
  -2  -7   2          0.04          0.27         0.37 o                         
  -1  -7   2          0.01          0.27         0.23 o                         
   0  -7   2         24.34         25.63         1.60 o                         
   1  -7   2         18.23         20.19         1.50 o                         
   2  -7   2         18.51         15.81         1.60 o                         
  -7  -6   2          2.07          1.36         0.43 o                         
  -6  -6   2          4.56          2.65         0.49 o                         
  -5  -6   2         12.71         12.86         1.12 o                         
  -4  -6   2          6.17          5.62         1.17 o                         
  -3  -6   2         20.91         21.91         0.90 o                         
  -2  -6   2        196.51        195.93         2.51 o                         
  -1  -6   2        197.82        207.17         2.71 o                         
   0  -6   2          9.88          9.29         1.07 o                         
   1  -6   2          0.06         -0.11         0.32 o                         
   2  -6   2         15.66         14.52         1.39 o                         
   3  -6   2          0.63          0.32         0.53 o                         
  -8  -5   2          0.01         -0.36         0.36 o                         
  -7  -5   2         83.12         77.66         1.87 o                         
  -6  -5   2         80.07         71.27         1.66 o                         
  -5  -5   2         31.06         35.49         1.13 o                         
  -4  -5   2         18.99         17.30         1.92 o                         
  -3  -5   2        394.96        392.84         3.77 o                         
  -2  -5   2          6.91          9.86         1.17 o                         
  -1  -5   2         32.34         31.05         0.90 o                         
   0  -5   2         18.75         19.33         1.17 o                         
   1  -5   2          0.03          0.11         0.21 o                         
   2  -5   2          0.19          0.00         0.21 o                         
   3  -5   2          0.00          0.32         0.43 o                         
   4  -5   2          6.51          5.87         0.96 o                         
   5  -5   2          0.66          1.39         0.64 o                         
  -8  -4   2          0.04         -0.36         0.85 o                         
  -7  -4   2         49.14         46.62         1.49 o                         
  -6  -4   2         14.55         16.53         0.92 o                         
  -5  -4   2          8.00         10.66         0.71 o                         
  -4  -4   2          2.02          1.50         0.30 o                         
  -3  -4   2         28.46         23.25         0.71 o                         
  -2  -4   2        161.49        150.07         1.79 o                         
  -1  -4   2          0.50          0.30         0.14 o                         
   0  -4   2          1.27          1.17         0.29 o                         
   1  -4   2          1.60          2.56         0.43 o                         
   2  -4   2         36.59         39.66         1.26 o                         
   3  -4   2          0.19         -0.20         0.20 o                         
   4  -4   2          1.25          1.71         0.53 o                         
   5  -4   2          1.92          0.96         0.53 o                         
  -8  -3   2          0.65          0.70         0.45 o                         
  -7  -3   2          0.91          0.54         0.37 o                         
  -6  -3   2          1.12          1.60         0.41 o                         
  -5  -3   2          9.28         10.10         0.71 o                         
  -4  -3   2          0.52          0.90         0.26 o                         
  -3  -3   2         75.26         64.26         1.09 o                         
  -2  -3   2         70.52         69.13         0.89 o                         
  -1  -3   2          2.49          3.86         0.25 o                         
   0  -3   2          0.07          0.11         0.19 o                         
   1  -3   2          0.43          0.14         0.19 o                         
   2  -3   2       1104.62       1136.41         8.73 o                         
   3  -3   2         16.59         19.15         0.72 o                         
   4  -3   2         13.96         15.51         0.74 o                         
   5  -3   2          0.14          0.37         0.26 o                         
   6  -3   2          2.91          3.56         0.85 o                         
  -8  -2   2          0.25          0.36         0.45 o                         
  -7  -2   2         88.35         88.99         3.26 o                         
  -6  -2   2        142.42        143.34         2.38 o                         
  -5  -2   2          0.53          0.53         0.27 o                         
  -4  -2   2          2.29          2.59         0.37 o                         
  -3  -2   2        793.51        847.30         6.37 o                         
  -2  -2   2         12.76         15.19         0.66 o                         
  -1  -2   2          1.17          1.87         0.28 o                         
   0  -2   2         71.43         54.39         1.08 o                         
   1  -2   2         32.52         31.98         0.75 o                         
   2  -2   2        106.68        115.56         1.32 o                         
   3  -2   2          0.05          0.11         0.17 o                         
   4  -2   2          4.37          6.73         0.50 o                         
   5  -2   2          7.89          8.03         0.58 o                         
   6  -2   2          0.04         -0.25         0.25 o                         
   7  -2   2          1.01          1.19         0.51 o                         
  -8  -1   2          2.87          2.67         0.61 o                         
  -7  -1   2        292.60        326.92         4.23 o                         
  -6  -1   2         73.23         79.27         1.98 o                         
  -5  -1   2         22.55         20.50         0.92 o                         
  -4  -1   2          1.85          1.40         0.43 o                         
  -3  -1   2          6.36          8.10         0.86 o                         
  -2  -1   2        159.58        171.58         1.39 o                         
  -1  -1   2        611.47        586.52         3.03 o                         
   0  -1   2        911.44        933.79         9.02 o                         
   1  -1   2         65.10         57.28         0.66 o                         
   2  -1   2          0.55          1.48         0.17 o                         
   3  -1   2         11.57         10.67         0.45 o                         
   4  -1   2        114.11        107.27         1.47 o                         
   5  -1   2          4.16          6.37         0.46 o                         
   6  -1   2          2.96          2.94         0.44 o                         
   7  -1   2         39.80         37.96         2.83 o                         
   8  -1   2          0.73          0.18         0.48 o                         
  -7   0   2         35.56         33.92         1.37 o                         
  -6   0   2          5.03          3.13         0.53 o                         
  -5   0   2          5.93          5.59         0.59 o                         
  -4   0   2          1.43          0.95         0.27 o                         
  -3   0   2        133.89        144.50         1.87 o                         
  -2   0   2         11.67         10.73         0.75 o                         
  -1   0   2         37.97         29.14         0.42 o                         
   0   0   2        835.95        779.23         6.21 o                         
   1   0   2        547.20        536.02         2.69 o                         
   2   0   2      12123.06      10080.58        87.08 o                         
   3   0   2          5.92          5.27         0.64 o                         
   4   0   2          1.44          0.59         0.16 o                         
   5   0   2          6.18          4.91         0.36 o                         
   6   0   2         12.02         13.11         0.61 o                         
   7   0   2         50.26         52.56         1.71 o                         
   8   0   2          0.07         -0.29         0.29 o                         
  -7   1   2          1.35          1.05         0.47 o                         
  -6   1   2         16.64         15.60         0.95 o                         
  -5   1   2         11.36         13.37         0.92 o                         
  -4   1   2         44.78         44.14         1.20 o                         
  -3   1   2        166.01        184.10         1.62 o                         
  -2   1   2        540.66        597.16         5.77 o                         
  -1   1   2         90.72         83.84         1.50 o                         
   0   1   2         16.33         18.16         0.53 o                         
   1   1   2        125.92        134.58         1.48 o                         
   2   1   2      11434.12      10680.14       160.95 o                         
   3   1   2        318.69        295.22         2.38 o                         
   4   1   2        362.94        350.10         2.47 o                         
   5   1   2          9.01         11.47         0.70 o                         
   6   1   2          2.71          2.51         0.28 o                         
   7   1   2          0.16          0.04         0.24 o                         
   8   1   2          0.38          0.21         0.29 o                         
  -7   2   2         28.06         29.84         1.44 o                         
  -6   2   2          2.03          2.60         0.59 o                         
  -5   2   2          0.72          0.79         0.36 o                         
  -4   2   2          0.00          0.05         0.27 o                         
  -3   2   2        233.32        272.14         3.15 o                         
  -2   2   2          0.34          0.56         0.53 o                         
  -1   2   2        125.11        132.54         2.14 o                         
   0   2   2        985.55        989.84        10.04 o                         
   1   2   2        143.99        122.29         1.60 o                         
   2   2   2         15.31         16.26         0.51 o                         
   3   2   2        178.00        170.85         1.33 o                         
   4   2   2        412.74        365.51         3.00 o                         
   5   2   2         28.28         24.17         0.65 o                         
   6   2   2          0.63          0.73         0.17 o                         
   7   2   2         35.81         36.61         0.88 o                         
   8   2   2          1.61          1.71         0.45 o                         
   9   2   2          0.53          0.43         0.96 o                         
  -6   3   2          0.20          0.03         0.41 o                         
  -5   3   2         11.98         10.78         0.92 o                         
  -4   3   2         27.81         26.65         1.10 o                         
  -3   3   2         16.54         17.30         1.07 o                         
  -2   3   2          3.71          3.20         0.53 o                         
  -1   3   2         40.15         36.85         1.17 o                         
   0   3   2         25.61         25.85         0.85 o                         
   1   3   2        143.27        159.99         2.24 o                         
   2   3   2        348.46        350.94         2.93 o                         
   3   3   2        107.91        102.96         2.03 o                         
   4   3   2          1.67          2.43         0.43 o                         
   5   3   2          1.08          0.56         0.18 o                         
   6   3   2         43.37         43.70         1.00 o                         
   7   3   2         88.77         93.87         1.70 o                         
   8   3   2          1.98          3.82         1.44 o                         
   9   3   2          5.20          7.80         1.50 o                         
  -5   4   2          0.00         -0.32         0.43 o                         
  -4   4   2         16.70         19.12         1.39 o                         
  -3   4   2        116.25        110.86         2.88 o                         
  -2   4   2         52.16         54.68         1.82 o                         
  -1   4   2          0.62          0.85         0.32 o                         
   0   4   2         49.90         48.17         1.39 o                         
   1   4   2          8.24         10.25         0.64 o                         
   2   4   2       3259.04       3495.65        35.87 o                         
   3   4   2        150.38        159.30         3.74 o                         
   4   4   2         56.30         52.53         0.95 o                         
   5   4   2         14.08         12.12         0.53 o                         
   6   4   2          6.29          4.79         0.45 o                         
   7   4   2         19.69         20.10         0.81 o                         
   8   4   2          0.14         -0.27         0.59 o                         
   9   4   2          0.30          0.64         0.85 o                         
  -4   5   2          1.13          1.17         0.64 o                         
  -3   5   2        353.60        375.30         6.09 o                         
  -2   5   2         69.88         75.94         2.46 o                         
  -1   5   2          3.33          2.99         0.64 o                         
   0   5   2          1.07          0.64         0.32 o                         
   1   5   2          0.38          0.32         0.21 o                         
   2   5   2         35.55         46.92         1.08 o                         
   3   5   2         41.74         33.23         0.85 o                         
   4   5   2          0.84          2.35         0.59 o                         
   5   5   2          9.47          7.90         0.51 o                         
   6   5   2          3.02          2.96         0.36 o                         
   7   5   2          0.86          0.11         0.27 o                         
   8   5   2          0.61          0.28         0.85 o                         
   9   5   2          0.11         -0.75         0.75 o                         
  -3   6   2         55.36         49.77         2.24 o                         
  -2   6   2         23.40         23.71         1.50 o                         
  -1   6   2          0.39          0.75         0.43 o                         
   0   6   2         33.91         33.64         1.60 o                         
   1   6   2          0.51          0.32         0.32 o                         
   2   6   2         42.36         44.11         1.15 o                         
   3   6   2         25.65         22.43         0.82 o                         
   4   6   2         14.46         15.53         0.67 o                         
   5   6   2          0.52          0.41         0.18 o                         
   6   6   2         21.92         21.43         0.85 o                         
   7   6   2        211.32        229.75         2.92 o                         
   8   6   2          7.68          9.45         1.39 o                         
   9   6   2          1.19          2.46         1.07 o                         
  -2   7   2          0.52          1.39         0.53 o                         
  -1   7   2          0.69          0.11         0.43 o                         
   0   7   2          3.42          2.78         0.64 o                         
   1   7   2          7.58          7.05         0.96 o                         
   2   7   2          1.69          0.02         0.18 o                         
   3   7   2         10.56         10.10         1.23 o                         
   4   7   2         17.78         16.77         0.74 o                         
   5   7   2         14.52         16.02         0.74 o                         
   6   7   2         30.34         34.47         1.13 o                         
   7   7   2         61.40         60.66         1.51 o                         
   8   7   2          3.39          2.18         0.45 o                         
  -1   8   2          0.09          0.11         0.43 o                         
   0   8   2         16.12         14.42         1.50 o                         
   1   8   2          1.18          1.39         0.53 o                         
   2   8   2        105.90         91.05         1.99 o                         
   3   8   2         75.58         68.70         1.69 o                         
   4   8   2         19.11         13.42         0.90 o                         
   5   8   2          0.13          0.32         0.30 o                         
   6   8   2          1.17          1.76         0.41 o                         
   7   8   2          4.85          5.55         0.59 o                         
   8   8   2          0.00          0.32         0.36 o                         
   1   9   2          0.15         -0.16         0.23 o                         
   2   9   2          1.69          0.80         0.38 o                         
   3   9   2          0.10          0.00         0.23 o                         
   4   9   2          0.71          0.83         0.33 o                         
   5   9   2          6.96          5.80         0.64 o                         
   6   9   2          1.26          0.85         0.38 o                         
   7   9   2          4.04          5.08         0.64 o                         
  -4  -8   3          1.13          1.50         0.64 o                         
  -3  -8   3          0.00         -0.32         0.43 o                         
  -2  -8   3          0.13          0.64         0.53 o                         
  -1  -8   3          0.51          1.50         0.64 o                         
  -6  -7   3          3.10          3.95         0.85 o                         
  -5  -7   3          2.82          2.88         0.75 o                         
  -4  -7   3          0.69          1.17         0.53 o                         
  -3  -7   3         51.20         56.50         2.24 o                         
  -2  -7   3          0.46          0.64         0.43 o                         
  -1  -7   3         13.21         12.71         1.39 o                         
   0  -7   3          1.10          1.17         0.53 o                         
   1  -7   3          6.00          6.73         1.07 o                         
  -7  -6   3          0.07          0.05         0.38 o                         
  -6  -6   3          0.00         -0.32         0.32 o                         
  -5  -6   3          1.45          0.91         0.38 o                         
  -4  -6   3         11.13         10.19         0.71 o                         
  -3  -6   3        190.86        200.27         2.51 o                         
  -2  -6   3        175.02        171.61         3.10 o                         
  -1  -6   3        490.99        514.11        11.43 o                         
   0  -6   3         36.55         41.64         1.23 o                         
   1  -6   3          3.77          4.06         0.75 o                         
   2  -6   3          0.18          0.85         0.53 o                         
   3  -6   3          0.06         -0.21         0.43 o                         
  -7  -5   3          3.06          3.62         0.59 o                         
  -6  -5   3         18.37         17.75         1.02 o                         
  -5  -5   3         66.06         56.87         1.71 o                         
  -4  -5   3          6.12          5.54         0.53 o                         
  -3  -5   3          0.04         -0.18         0.18 o                         
  -2  -5   3         32.09         32.23         2.62 o                         
  -1  -5   3        692.93        734.40         5.13 o                         
   0  -5   3          0.01         -0.03         0.27 o                         
   1  -5   3         19.98         22.28         3.36 o                         
   2  -5   3          1.77          1.46         0.38 o                         
   3  -5   3          0.08         -0.04         0.29 o                         
   4  -5   3          0.04         -0.32         0.43 o                         
  -8  -4   3          0.04         -0.03         0.41 o                         
  -7  -4   3          2.52          2.26         0.64 o                         
  -6  -4   3         18.37         15.59         2.72 o                         
  -5  -4   3          0.09          0.63         0.27 o                         
  -4  -4   3          9.70          8.53         1.28 o                         
  -3  -4   3        178.58        187.72         6.73 o                         
  -2  -4   3         11.31         10.25         0.43 o                         
  -1  -4   3         36.38         39.79         0.69 o                         
   0  -4   3         12.96         14.84         0.79 o                         
   1  -4   3         22.20         22.82         0.97 o                         
   2  -4   3         40.65         39.62         2.62 o                         
   3  -4   3          2.52          3.05         0.96 o                         
   4  -4   3         19.33         21.55         1.44 o                         
   5  -4   3          0.61          0.82         0.38 o                         
  -8  -3   3          2.10          1.99         0.80 o                         
  -7  -3   3          3.76          3.59         0.59 o                         
  -6  -3   3          1.12          1.14         0.53 o                         
  -5  -3   3          1.40          1.60         0.41 o                         
  -4  -3   3         60.93         56.50         1.28 o                         
  -3  -3   3          6.04          9.30         0.56 o                         
  -2  -3   3         66.68         65.29         0.90 o                         
  -1  -3   3        124.32        143.79         2.02 o                         
   0  -3   3         89.65         89.74         1.56 o                         
   1  -3   3          9.37          8.02         0.96 o                         
   2  -3   3          0.02         -0.07         0.37 o                         
   3  -3   3          6.41          4.56         0.45 o                         
   4  -3   3        126.82        124.65         1.82 o                         
   5  -3   3          0.13          0.36         0.27 o                         
   6  -3   3          2.04          2.86         0.48 o                         
  -8  -2   3          0.25          0.20         0.37 o                         
  -7  -2   3          3.13          4.12         0.67 o                         
  -6  -2   3         97.75        104.17         2.10 o                         
  -5  -2   3        121.42        118.72         2.07 o                         
  -4  -2   3          0.75          0.64         0.26 o                         
  -3  -2   3         89.55         87.29         1.40 o                         
  -2  -2   3        191.55        213.50         2.20 o                         
  -1  -2   3       2605.73       2833.49        21.63 o                         
   0  -2   3         72.69         72.59         1.23 o                         
   1  -2   3         24.94         22.46         0.71 o                         
   2  -2   3          0.59          1.44         0.21 o                         
   3  -2   3          8.39         10.05         0.66 o                         
   4  -2   3          1.52          1.92         0.32 o                         
   5  -2   3          0.47          1.37         0.48 o                         
   6  -2   3          0.02         -0.08         0.26 o                         
   7  -2   3          0.08          0.46         0.38 o                         
  -7  -1   3          5.13          4.75         0.69 o                         
  -6  -1   3        186.62        190.64         2.92 o                         
  -5  -1   3        156.34        152.47         3.52 o                         
  -4  -1   3         27.76         27.89         1.34 o                         
  -3  -1   3         41.18         46.64         0.85 o                         
  -2  -1   3          1.75          1.35         0.23 o                         
  -1  -1   3          0.12          1.56         0.16 o                         
   0  -1   3         65.85         68.57         1.39 o                         
   1  -1   3          0.82          1.55         0.14 o                         
   2  -1   3          0.09          0.34         0.13 o                         
   3  -1   3         57.69         57.88         0.91 o                         
   4  -1   3          0.08          0.06         0.21 o                         
   5  -1   3          2.03          5.28         0.47 o                         
   6  -1   3          0.59          1.31         0.39 o                         
   7  -1   3         15.44         13.82         0.84 o                         
   8  -1   3          2.83          2.88         0.63 o                         
  -7   0   3          7.70          6.12         0.77 o                         
  -6   0   3         42.66         44.52         1.49 o                         
  -5   0   3          8.31         10.67         0.82 o                         
  -4   0   3         32.50         32.30         1.03 o                         
  -3   0   3         27.62         21.03         0.85 o                         
  -2   0   3         11.00          8.97         0.32 o                         
  -1   0   3         12.76         12.14         0.69 o                         
   0   0   3        135.34        125.72         1.32 o                         
   1   0   3         19.25         19.45         0.34 o                         
   2   0   3        249.24        238.02         1.73 o                         
   3   0   3        144.47        129.30         1.26 o                         
   4   0   3       1112.57       1123.98         7.30 o                         
   5   0   3         13.37          6.97         0.43 o                         
   6   0   3          4.32          3.57         0.40 o                         
   7   0   3         47.21         50.02         1.14 o                         
   8   0   3          6.90          7.03         0.79 o                         
  -7   1   3          0.84          1.30         0.51 o                         
  -6   1   3         17.01         17.34         1.15 o                         
  -5   1   3         18.77         12.94         0.90 o                         
  -4   1   3          0.13         -0.06         0.27 o                         
  -3   1   3          0.96          2.06         0.48 o                         
  -2   1   3          8.95          6.68         0.80 o                         
  -1   1   3        196.11        220.65         2.99 o                         
   0   1   3          0.55          1.28         0.21 o                         
   1   1   3        356.26        311.85         5.29 o                         
   2   1   3        847.82        830.06         4.52 o                         
   3   1   3          0.07          1.57         0.96 o                         
   4   1   3        415.82        428.26         2.90 o                         
   5   1   3          9.93          6.44         0.37 o                         
   6   1   3          9.12          9.06         0.45 o                         
   7   1   3          2.43          2.60         0.37 o                         
   8   1   3          0.00          0.27         0.30 o                         
  -6   2   3         37.20         35.88         1.49 o                         
  -5   2   3         15.73         17.87         1.05 o                         
  -4   2   3         12.29          9.35         1.50 o                         
  -3   2   3         18.60         20.51         0.91 o                         
  -2   2   3        536.29        586.77         6.73 o                         
  -1   2   3       1014.89       1094.71        10.79 o                         
   0   2   3        687.36        705.21         7.05 o                         
   1   2   3        267.64        248.21         2.78 o                         
   2   2   3         51.87         44.30         0.76 o                         
   3   2   3        225.67        225.56         3.42 o                         
   4   2   3         23.04         21.36         1.07 o                         
   5   2   3          9.90          5.19         0.48 o                         
   6   2   3         28.77         30.39         1.04 o                         
   7   2   3          0.19         -0.13         0.32 o                         
   8   2   3          0.69          0.30         0.29 o                         
   9   2   3          0.81          1.28         0.96 o                         
  -6   3   3         17.31         19.97         1.82 o                         
  -5   3   3          2.37          2.14         0.64 o                         
  -4   3   3          9.69          9.08         1.07 o                         
  -3   3   3          0.24          0.53         0.32 o                         
  -2   3   3          2.10          2.56         0.53 o                         
  -1   3   3          0.43         -0.11         0.21 o                         
   0   3   3          6.93          3.31         0.43 o                         
   1   3   3          9.68         12.50         0.53 o                         
   2   3   3         79.35         79.71         1.07 o                         
   3   3   3          9.19          7.11         0.21 o                         
   4   3   3         37.09         40.19         0.58 o                         
   5   3   3         41.26         36.53         0.67 o                         
   6   3   3         18.22         18.50         0.91 o                         
   7   3   3         65.23         63.63         1.28 o                         
   8   3   3         19.11         19.88         0.93 o                         
   9   3   3          0.04         -0.21         0.85 o                         
  -5   4   3         17.09         17.73         1.71 o                         
  -4   4   3          0.05          0.43         0.43 o                         
  -3   4   3          1.55          2.14         0.53 o                         
  -2   4   3         51.59         59.27         1.92 o                         
  -1   4   3        116.50        113.85         2.56 o                         
   0   4   3          1.69          3.10         0.43 o                         
   1   4   3         17.17         17.09         0.75 o                         
   2   4   3         18.73         25.79         1.23 o                         
   3   4   3          2.60          2.44         0.27 o                         
   4   4   3        298.32        305.65         3.79 o                         
   5   4   3         23.12         20.33         0.56 o                         
   6   4   3         11.96         10.78         0.49 o                         
   7   4   3         52.71         58.90         1.20 o                         
   8   4   3          2.92          3.95         0.96 o                         
   9   4   3          0.25          0.53         0.85 o                         
  -4   5   3          5.39          4.27         0.85 o                         
  -3   5   3          0.41          0.32         0.43 o                         
  -2   5   3        269.26        296.91         5.13 o                         
  -1   5   3        704.67        729.45         8.76 o                         
   0   5   3         38.01         37.49         1.50 o                         
   1   5   3         50.33         55.64         1.60 o                         
   2   5   3         38.37         48.48         1.10 o                         
   3   5   3          0.05          0.05         0.15 o                         
   4   5   3         81.60         75.22         1.22 o                         
   5   5   3          0.41          0.13         0.18 o                         
   6   5   3          2.13          3.24         0.36 o                         
   7   5   3         15.97         15.68         1.92 o                         
   8   5   3          0.00         -0.53         0.53 o                         
   9   5   3          1.29          1.50         0.96 o                         
  -3   6   3         23.95         25.63         1.71 o                         
  -2   6   3         48.29         44.54         2.03 o                         
  -1   6   3        165.33        167.68         3.74 o                         
   0   6   3        173.53        173.45         3.52 o                         
   1   6   3          8.55          9.72         0.96 o                         
   2   6   3          0.23          0.85         0.26 o                         
   3   6   3          0.12          1.09         0.26 o                         
   4   6   3          1.62          1.88         0.33 o                         
   5   6   3          6.20          5.73         0.75 o                         
   6   6   3          1.27          0.90         0.26 o                         
   7   6   3         85.98         88.64         1.98 o                         
   8   6   3         25.22         25.85         1.82 o                         
   9   6   3          0.23         -0.11         0.85 o                         
  -2   7   3          9.54         10.36         1.28 o                         
  -1   7   3          1.40          0.75         0.53 o                         
   0   7   3         10.99         11.64         1.17 o                         
   1   7   3          0.02          0.21         0.32 o                         
   2   7   3          9.70         10.05         0.79 o                         
   3   7   3          0.06          0.00         0.15 o                         
   4   7   3          0.38          0.58         0.26 o                         
   5   7   3          4.98          5.87         0.91 o                         
   6   7   3         22.87         22.66         0.87 o                         
   7   7   3        260.14        293.55         3.41 o                         
   8   7   3         59.48         63.01         2.78 o                         
   9   7   3          8.99         11.53         1.60 o                         
  -1   8   3         21.61         23.71         1.71 o                         
   0   8   3          0.01         -0.11         0.32 o                         
   1   8   3          0.47          0.53         0.43 o                         
   2   8   3         78.69         65.31         1.74 o                         
   3   8   3          4.46          4.59         0.56 o                         
   4   8   3         45.53         48.64         1.38 o                         
   5   8   3          8.02          5.29         0.64 o                         
   6   8   3          5.60          6.09         0.85 o                         
   7   8   3         61.47         58.18         2.40 o                         
   8   8   3          8.06          5.98         1.17 o                         
   1   9   3          3.38          2.78         0.75 o                         
   2   9   3          1.23          0.44         0.37 o                         
   3   9   3          2.32          1.85         0.69 o                         
   4   9   3          0.50          1.28         0.38 o                         
   5   9   3         11.01         10.60         1.17 o                         
   6   9   3          0.39          0.16         0.30 o                         
   7   9   3          0.26          0.16         0.59 o                         
  -5  -7   4          1.71          3.95         0.85 o                         
  -4  -7   4          0.00          0.64         0.53 o                         
  -3  -7   4          3.62          2.88         0.75 o                         
  -2  -7   4          0.08          0.11         0.53 o                         
  -1  -7   4          4.05          3.84         0.85 o                         
   0  -7   4          1.07          2.35         0.75 o                         
   1  -7   4          0.00          0.64         0.53 o                         
  -6  -6   4          0.00         -0.32         0.32 o                         
  -5  -6   4          0.00         -0.11         0.32 o                         
  -4  -6   4          0.05          0.32         0.43 o                         
  -3  -6   4         16.18         13.99         1.28 o                         
  -2  -6   4         11.80         10.79         1.17 o                         
  -1  -6   4         39.81         44.86         2.03 o                         
   0  -6   4         80.06         86.51         2.78 o                         
   1  -6   4         82.44         80.53         2.78 o                         
   2  -6   4         13.66         13.14         1.39 o                         
   3  -6   4          2.81          2.46         0.75 o                         
  -7  -5   4          0.14          0.54         0.41 o                         
  -6  -5   4          0.26         -0.23         0.27 o                         
  -5  -5   4         24.88         21.20         1.07 o                         
  -3  -5   4          1.40          0.53         0.43 o                         
  -2  -5   4          0.05         -0.43         0.43 o                         
  -1  -5   4        186.20        190.80         2.95 o                         
   0  -5   4         51.99         56.05         2.19 o                         
   1  -5   4         48.97         53.49         1.62 o                         
   2  -5   4          1.08          1.78         0.45 o                         
   3  -5   4          3.10          3.49         1.12 o                         
   4  -5   4          2.33          3.52         0.69 o                         
  -7  -4   4          0.01          0.17         0.36 o                         
  -6  -4   4          0.02          0.23         0.27 o                         
  -5  -4   4        178.83        163.53         2.53 o                         
  -4  -4   4         70.81         56.33         2.46 o                         
  -3  -4   4         47.59         51.56         1.00 o                         
  -2  -4   4         75.26         74.65         2.56 o                         
  -1  -4   4          0.01         -0.21         0.29 o                         
   0  -4   4         57.38         57.75         1.51 o                         
   1  -4   4         24.47         25.31         1.12 o                         
   2  -4   4          0.35         -0.21         0.29 o                         
   3  -4   4          3.51          2.74         0.53 o                         
   4  -4   4          0.01         -0.46         0.59 o                         
   5  -4   4          0.12         -0.18         0.38 o                         
  -7  -3   4          5.83          5.77         0.74 o                         
  -6  -3   4          0.08          0.15         0.33 o                         
  -5  -3   4         11.71         10.13         1.55 o                         
  -4  -3   4          2.82          3.72         0.49 o                         
  -3  -3   4         56.33         61.78         1.26 o                         
  -2  -3   4         41.13         44.85         1.18 o                         
  -1  -3   4         50.31         53.30         1.26 o                         
   0  -3   4          1.21          1.00         0.27 o                         
   1  -3   4          1.11          0.89         0.59 o                         
   2  -3   4          1.16          1.63         0.48 o                         
   3  -3   4          0.03          0.00         0.18 o                         
   4  -3   4        115.57        118.90         1.78 o                         
   5  -3   4          2.26          3.21         0.46 o                         
   6  -3   4          0.28         -0.27         0.27 o                         
  -7  -2   4          4.84          6.26         0.79 o                         
  -6  -2   4          0.76          0.98         0.41 o                         
  -5  -2   4          6.62          5.23         0.59 o                         
  -4  -2   4        109.88        106.21         1.85 o                         
  -3  -2   4          0.29          1.23         0.25 o                         
  -2  -2   4         18.29         17.41         0.52 o                         
  -1  -2   4         65.00         69.87         1.31 o                         
   0  -2   4         58.88         70.23         1.60 o                         
   1  -2   4        100.50        114.62         1.74 o                         
   2  -2   4          0.96          2.81         0.42 o                         
   3  -2   4          5.23          4.23         0.37 o                         
   4  -2   4        130.23        118.52         1.66 o                         
   5  -2   4          0.37          0.17         0.27 o                         
   6  -2   4          1.12          0.78         0.33 o                         
   7  -2   4          0.17          0.47         0.36 o                         
  -7  -1   4         17.35         19.35         1.55 o                         
  -6  -1   4          1.24          1.91         0.51 o                         
  -5  -1   4        520.66        537.48         5.45 o                         
  -4  -1   4        268.74        263.11         3.16 o                         
  -3  -1   4         26.69         29.65         0.72 o                         
  -2  -1   4         85.43         81.99         1.07 o                         
  -1  -1   4        128.13        138.74         1.77 o                         
   0  -1   4         31.63         29.48         0.74 o                         
   1  -1   4        177.22        171.88         1.97 o                         
   2  -1   4         96.72         88.41         1.46 o                         
   3  -1   4          1.43          1.23         0.23 o                         
   4  -1   4         11.10         11.41         0.83 o                         
   5  -1   4          3.70          2.85         0.40 o                         
   6  -1   4          8.59         11.28         0.79 o                         
   7  -1   4          0.17          0.11         0.34 o                         
  -7   0   4          4.32          3.78         0.67 o                         
  -6   0   4          7.18          7.23         0.82 o                         
  -5   0   4        312.63        299.48         3.79 o                         
  -4   0   4         61.08         59.53         1.46 o                         
  -3   0   4         46.70         42.66         0.73 o                         
  -2   0   4         72.37         76.43         0.99 o                         
  -1   0   4         40.79         44.18         0.87 o                         
   0   0   4         57.42         59.40         0.94 o                         
   1   0   4         14.19         12.29         0.33 o                         
   2   0   4         14.67         14.95         0.50 o                         
   3   0   4         20.60         23.33         0.62 o                         
   4   0   4        449.06        457.15         3.28 o                         
   5   0   4          0.70          0.67         0.25 o                         
   6   0   4          0.72          1.78         0.49 o                         
   7   0   4          0.66          0.03         0.27 o                         
   8   0   4          0.01          0.64         0.85 o                         
  -6   1   4          1.24          2.31         0.53 o                         
  -5   1   4          1.38          0.97         0.43 o                         
  -4   1   4         23.64         24.85         1.23 o                         
  -3   1   4          1.87          1.49         0.18 o                         
  -2   1   4        109.32        110.11         2.24 o                         
  -1   1   4        146.60        179.75         2.78 o                         
   0   1   4         93.00         98.26         1.71 o                         
   1   1   4         49.58         45.52         0.74 o                         
   2   1   4        124.60        130.94         1.28 o                         
   3   1   4          0.44          0.45         0.09 o                         
   4   1   4       3184.49       3028.07        16.70 o                         
   5   1   4         41.60         40.40         0.73 o                         
   6   1   4         18.94         21.46         0.64 o                         
   7   1   4          0.01          0.24         0.25 o                         
   8   1   4          1.40          1.23         0.59 o                         
  -6   2   4          0.09          0.03         0.37 o                         
  -5   2   4         16.82         15.40         1.13 o                         
  -4   2   4         17.78         12.18         1.07 o                         
  -3   2   4         26.61         26.59         1.28 o                         
  -2   2   4          0.00          0.21         0.21 o                         
  -1   2   4        293.99        359.28         4.70 o                         
   0   2   4        643.62        729.03         7.48 o                         
   1   2   4        390.89        389.29         4.17 o                         
   2   2   4         14.78         15.06         0.43 o                         
   3   2   4         12.68         11.96         0.75 o                         
   4   2   4        395.03        427.42         5.77 o                         
   5   2   4          1.17          2.35         0.53 o                         
   6   2   4          0.79          0.18         0.17 o                         
   7   2   4          6.90          5.04         0.40 o                         
   8   2   4          0.93          0.69         0.48 o                         
   9   2   4          1.69          0.75         0.96 o                         
  -5   3   4        108.31        108.51         3.20 o                         
  -4   3   4          1.30          1.17         0.53 o                         
  -3   3   4          1.69          1.50         0.53 o                         
  -2   3   4        115.17        116.09         2.67 o                         
  -1   3   4         19.41         25.53         1.07 o                         
   0   3   4        107.68        105.52         2.03 o                         
   1   3   4         12.47         13.14         0.64 o                         
   2   3   4        311.42        299.45         2.67 o                         
   3   3   4          2.10          2.51         0.19 o                         
   4   3   4          8.13          7.05         0.75 o                         
   5   3   4          0.01          0.64         0.32 o                         
   6   3   4         27.85         21.36         1.39 o                         
   7   3   4          0.20         -0.11         0.53 o                         
   8   3   4          5.57          5.75         0.63 o                         
   9   3   4         23.78         24.35         2.24 o                         
  -5   4   4          5.23          2.88         0.75 o                         
  -4   4   4          0.74          1.39         0.64 o                         
  -3   4   4         36.29         36.53         1.71 o                         
  -2   4   4          1.82          1.71         0.53 o                         
  -1   4   4        138.04        124.53         2.67 o                         
   0   4   4         15.16         15.06         0.85 o                         
   1   4   4         32.26         24.78         0.96 o                         
   2   4   4         15.32         14.47         1.07 o                         
   3   4   4         41.56         43.34         1.50 o                         
   4   4   4        803.00        816.15         7.16 o                         
   5   4   4          6.01          8.76         0.96 o                         
   6   4   4          0.07         -0.32         0.32 o                         
   7   4   4          0.33          0.21         0.53 o                         
   8   4   4          1.63          0.43         0.64 o                         
   9   4   4         19.29         19.97         2.03 o                         
  -4   5   4          0.90         -0.43         0.43 o                         
  -3   5   4         19.41         16.98         1.60 o                         
  -2   5   4         11.98         13.78         1.28 o                         
  -1   5   4        200.93        207.41         3.95 o                         
   0   5   4        484.80        488.83         6.41 o                         
   1   5   4         69.90         66.00         1.82 o                         
   2   5   4          3.43          2.87         0.59 o                         
   3   5   4          0.29          0.11         0.10 o                         
   4   5   4        371.60        389.48         3.79 o                         
   5   5   4          5.48          3.60         0.43 o                         
   6   5   4         20.99         16.08         0.85 o                         
   7   5   4          0.68          0.85         0.53 o                         
   8   5   4          0.93          0.32         0.64 o                         
   9   5   4          2.89          2.88         1.07 o                         
  -3   6   4          3.93          4.59         0.96 o                         
  -2   6   4          1.61          1.71         0.64 o                         
  -1   6   4        353.10        371.13         5.98 o                         
   0   6   4          4.58          4.81         0.75 o                         
   1   6   4          2.08          3.31         0.64 o                         
   2   6   4          0.09          0.13         0.18 o                         
   3   6   4          0.28          0.30         0.18 o                         
   4   6   4         17.17         17.17         1.23 o                         
   5   6   4          0.19          0.34         0.18 o                         
   6   6   4          3.96          3.70         0.37 o                         
   7   6   4          0.22          0.21         0.43 o                         
   8   6   4          1.03          0.64         0.64 o                         
   9   6   4         35.62         43.79         2.56 o                         
  -2   7   4         20.59         25.63         1.82 o                         
  -1   7   4         12.41         15.38         1.50 o                         
   0   7   4          0.47         -0.11         0.32 o                         
   1   7   4          0.00         -0.32         0.32 o                         
   2   7   4         53.24         47.59         1.36 o                         
   3   7   4          6.56          6.70         0.69 o                         
   4   7   4          2.16          1.03         0.37 o                         
   5   7   4          0.02         -0.15         0.15 o                         
   6   7   4          1.68          1.97         0.36 o                         
   7   7   4          2.88          1.07         0.53 o                         
   8   7   4         12.13          6.84         1.07 o                         
   9   7   4         78.63         81.92         3.31 o                         
   0   8   4          4.45          7.58         1.17 o                         
   1   8   4          1.15          1.17         0.53 o                         
   2   8   4         13.06         13.42         1.92 o                         
   3   8   4          0.46          0.46         0.26 o                         
   4   8   4         67.88         56.42         1.46 o                         
   5   8   4          6.33          5.74         0.59 o                         
   6   8   4          7.03          6.29         0.91 o                         
   7   8   4          2.88          3.10         0.75 o                         
   8   8   4          0.61          0.53         0.64 o                         
   1   9   4          7.44         10.47         1.39 o                         
   2   9   4          0.02          0.30         0.33 o                         
   3   9   4          2.26          1.78         0.45 o                         
   4   9   4         15.59         12.64         0.94 o                         
   5   9   4         19.37         15.35         1.87 o                         
   6   9   4          8.89          7.77         1.01 o                         
   7   9   4          6.72          6.41         1.17 o                         
  -3  -7   5         13.63         17.73         1.71 o                         
  -2  -7   5          0.01         -0.32         0.32 o                         
  -1  -7   5         14.01         14.63         1.60 o                         
  -5  -6   5          5.83          5.77         0.96 o                         
  -4  -6   5          0.27         -0.32         0.32 o                         
  -3  -6   5          0.01         -0.21         0.32 o                         
  -2  -6   5          4.27          3.74         0.75 o                         
  -1  -6   5          2.63          0.82         0.64 o                         
   0  -6   5         13.32         14.00         1.39 o                         
   1  -6   5         45.22         50.12         2.83 o                         
   2  -6   5          5.47          6.76         0.89 o                         
  -6  -5   5          0.68          0.75         0.53 o                         
  -5  -5   5         15.16         15.70         1.50 o                         
  -4  -5   5          1.48          0.85         0.53 o                         
  -3  -5   5         40.43         35.89         1.82 o                         
  -2  -5   5          3.30          2.62         0.53 o                         
  -1  -5   5         56.37         58.80         2.40 o                         
   0  -5   5         73.83         75.53         1.97 o                         
   1  -5   5        437.14        455.80         5.26 o                         
   2  -5   5          6.91          5.20         0.71 o                         
   3  -5   5          0.29          0.79         0.47 o                         
  -6  -4   5          1.37          0.91         0.43 o                         
  -5  -4   5          0.00         -0.32         0.32 o                         
  -4  -4   5         16.26         13.78         1.39 o                         
  -3  -4   5         63.25         52.97         2.24 o                         
  -2  -4   5          0.80          0.78         0.59 o                         
  -1  -4   5          1.52          1.59         0.45 o                         
   0  -4   5          0.34          0.15         0.48 o                         
   1  -4   5         27.58         28.03         1.15 o                         
   2  -4   5          2.49          3.81         0.61 o                         
   3  -4   5          2.68          1.64         0.45 o                         
   4  -4   5          1.49          1.88         0.96 o                         
   5  -4   5          1.85          2.11         0.56 o                         
  -6  -3   5          0.20          0.17         0.48 o                         
  -5  -3   5          6.89          6.57         0.68 o                         
  -4  -3   5          3.53          2.18         0.38 o                         
  -3  -3   5          8.68          6.82         0.43 o                         
  -2  -3   5          3.80          3.89         0.49 o                         
  -1  -3   5         96.34        102.76         1.92 o                         
   0  -3   5          5.13          4.70         0.59 o                         
   1  -3   5         14.38         18.04         1.60 o                         
   2  -3   5          1.91          2.55         0.64 o                         
   3  -3   5         10.09          9.79         0.59 o                         
   4  -3   5          2.84          2.13         0.38 o                         
   5  -3   5          1.03          0.49         0.33 o                         
   6  -3   5         32.08         35.64         1.21 o                         
  -6  -2   5         12.43         13.32         1.02 o                         
  -5  -2   5          0.43          0.31         0.33 o                         
  -4  -2   5         53.39         56.25         1.08 o                         
  -3  -2   5         23.10         26.36         0.73 o                         
  -2  -2   5         12.71         12.16         0.67 o                         
  -1  -2   5         84.48         87.69         2.03 o                         
   0  -2   5        202.87        198.92         2.51 o                         
   1  -2   5        533.17        541.78         4.89 o                         
   2  -2   5         24.76         23.82         0.88 o                         
   3  -2   5          5.28          7.16         0.47 o                         
   4  -2   5          1.05          0.57         0.26 o                         
   5  -2   5          2.37          2.75         0.41 o                         
   6  -2   5         23.62         20.02         1.47 o                         
   7  -2   5          0.08          0.09         0.61 o                         
  -6  -1   5          5.24          5.54         1.07 o                         
  -5  -1   5         24.53         24.49         1.13 o                         
  -4  -1   5        133.22        138.94         1.68 o                         
  -3  -1   5        514.40        484.11         4.11 o                         
  -2  -1   5          0.06          0.06         0.18 o                         
  -1  -1   5         16.75         14.59         0.67 o                         
   0  -1   5          1.43          0.21         0.19 o                         
   1  -1   5        339.45        353.17         3.47 o                         
   2  -1   5         19.96         19.19         0.54 o                         
   3  -1   5          1.13          1.60         0.24 o                         
   4  -1   5          1.43          0.55         0.19 o                         
   5  -1   5          6.96          8.47         1.10 o                         
   6  -1   5          0.76          1.79         0.41 o                         
   7  -1   5          0.01         -0.27         0.27 o                         
  -6   0   5          0.00          0.01         0.41 o                         
  -5   0   5          8.74          9.43         0.82 o                         
  -4   0   5        207.35        200.56         2.90 o                         
  -3   0   5         38.23         36.06         0.97 o                         
  -2   0   5          1.62          0.91         0.23 o                         
  -1   0   5         50.31         52.79         1.02 o                         
   0   0   5         23.74         21.33         0.64 o                         
   1   0   5          0.03         -0.07         0.07 o                         
   2   0   5          0.52          1.25         0.16 o                         
   3   0   5          1.73          2.39         0.27 o                         
   4   0   5         22.05         20.75         0.57 o                         
   5   0   5          5.89          7.10         0.62 o                         
   6   0   5         98.94        103.90         1.52 o                         
   7   0   5          0.27         -0.27         0.27 o                         
   8   0   5          0.38         -0.27         0.69 o                         
  -6   1   5          0.20          0.02         0.37 o                         
  -5   1   5         10.73         10.96         0.90 o                         
  -4   1   5          4.48          3.74         0.75 o                         
  -3   1   5         50.34         47.91         0.91 o                         
  -2   1   5          7.57          7.23         0.43 o                         
  -1   1   5          4.76          2.78         0.43 o                         
   0   1   5        173.10        152.41         2.46 o                         
   1   1   5         20.90         27.45         0.64 o                         
   2   1   5         11.82          9.37         0.30 o                         
   3   1   5         15.08         15.68         0.75 o                         
   4   1   5          2.81          2.01         0.24 o                         
   5   1   5         22.99         18.05         0.52 o                         
   6   1   5        382.16        341.16         2.79 o                         
   7   1   5          1.22          0.77         0.49 o                         
   8   1   5          2.58          2.80         0.64 o                         
  -5   2   5          2.90          4.49         0.85 o                         
  -4   2   5         40.26         35.67         1.71 o                         
  -3   2   5         20.62         18.26         1.28 o                         
  -2   2   5          8.01          5.45         0.75 o                         
  -1   2   5          2.31          4.17         0.53 o                         
   0   2   5        319.07        335.04         4.27 o                         
   1   2   5        571.47        622.76         6.51 o                         
   2   2   5         22.59         22.77         0.53 o                         
   3   2   5         85.50         82.73         0.70 o                         
   4   2   5         22.50         30.12         1.28 o                         
   5   2   5         18.11         24.24         1.28 o                         
   6   2   5         25.57         23.27         0.97 o                         
   7   2   5          0.05         -0.16         0.27 o                         
   8   2   5          0.00         -0.21         0.43 o                         
   9   2   5          0.00         -0.75         0.85 o                         
  -5   3   5          0.89          0.11         0.43 o                         
  -4   3   5         53.35         51.59         2.14 o                         
  -3   3   5         56.14         49.34         1.92 o                         
  -2   3   5          1.13          1.39         0.43 o                         
  -1   3   5         51.69         55.11         1.71 o                         
   0   3   5         16.22         25.10         1.07 o                         
   1   3   5        136.50        156.78         2.46 o                         
   2   3   5        197.23        203.38         4.11 o                         
   3   3   5         26.31         31.82         0.75 o                         
   4   3   5         10.37         10.04         0.85 o                         
   5   3   5         11.66          9.40         0.96 o                         
   6   3   5          5.21          4.49         0.75 o                         
   7   3   5          0.05          0.21         0.53 o                         
   8   3   5          1.60          0.11         0.36 o                         
   9   3   5          4.16          3.20         0.69 o                         
  -4   4   5         13.49         11.64         1.39 o                         
  -3   4   5         23.55         22.64         1.50 o                         
  -2   4   5          8.24          8.12         0.96 o                         
  -1   4   5         33.68         38.34         1.60 o                         
   0   4   5         82.03         76.47         2.03 o                         
   1   4   5         71.75         71.02         1.71 o                         
   2   4   5         80.56         74.03         2.51 o                         
   3   4   5         42.09         46.17         0.84 o                         
   4   4   5         12.08          8.33         0.85 o                         
   5   4   5         12.53          9.83         0.96 o                         
   6   4   5        100.69        102.42         2.78 o                         
   7   4   5          0.22          0.53         0.53 o                         
   8   4   5          3.71          1.92         0.85 o                         
   9   4   5         15.60         17.79         2.46 o                         
  -3   5   5          0.92         -0.21         0.32 o                         
  -2   5   5         10.27          9.18         1.07 o                         
  -1   5   5         26.86         28.52         1.50 o                         
   0   5   5         56.27         54.15         1.82 o                         
   1   5   5        351.17        371.13         5.02 o                         
   2   5   5         24.71         21.57         0.79 o                         
   3   5   5          9.54         10.38         0.96 o                         
   4   5   5         12.81         13.18         0.48 o                         
   5   5   5          0.31          0.53         0.43 o                         
   6   5   5         18.28         19.65         1.39 o                         
   7   5   5          3.15          1.39         0.53 o                         
   8   5   5          0.01          0.21         0.64 o                         
   9   5   5          8.27          7.05         1.28 o                         
  -3   6   5          3.70          4.17         0.96 o                         
  -2   6   5          0.07         -0.21         0.32 o                         
  -1   6   5         45.43         48.70         2.03 o                         
   0   6   5        206.91        227.49         4.27 o                         
   1   6   5        753.94        775.59         9.08 o                         
   2   6   5        289.98        272.88         4.17 o                         
   3   6   5         44.62         46.35         1.87 o                         
   4   6   5          0.87          0.41         0.18 o                         
   5   6   5          0.86          1.00         0.32 o                         
   6   6   5          2.87          2.35         0.64 o                         
   7   6   5          0.03          0.43         0.43 o                         
   8   6   5          1.22          0.75         0.64 o                         
   9   6   5          3.06          3.52         1.07 o                         
  -1   7   5          1.92          2.56         0.75 o                         
   0   7   5          6.81          6.09         0.96 o                         
   1   7   5          0.00         -0.21         0.32 o                         
   2   7   5          0.48          0.48         0.30 o                         
   3   7   5          1.00          1.01         0.30 o                         
   4   7   5          2.82          2.26         0.43 o                         
   5   7   5          0.42          0.46         0.19 o                         
   6   7   5          0.21          0.00         0.32 o                         
   7   7   5          0.17          1.39         0.64 o                         
   8   7   5          1.59          1.28         0.64 o                         
   9   7   5         68.57         73.91         3.20 o                         
   0   8   5          7.38         10.04         1.28 o                         
   1   8   5          0.90          0.64         0.53 o                         
   2   8   5          0.47          0.65         0.33 o                         
   3   8   5          4.52          3.67         0.49 o                         
   4   8   5         53.35         51.96         1.40 o                         
   5   8   5          2.84          2.85         0.43 o                         
   6   8   5         18.81         24.35         1.71 o                         
   7   8   5          1.65          2.56         0.75 o                         
   8   8   5          7.68          4.91         0.96 o                         
   2   9   5          6.16          6.24         1.12 o                         
   3   9   5          4.03          3.01         0.51 o                         
   4   9   5         11.43          8.44         0.75 o                         
   5   9   5          0.82          1.51         0.43 o                         
   6   9   5          7.12          6.73         1.17 o                         
   7   9   5          0.18         -0.32         0.43 o                         
  -3  -6   6          4.41          3.74         0.85 o                         
  -2  -6   6          0.16          0.75         0.53 o                         
  -1  -6   6         15.47         13.79         1.13 o                         
   0  -6   6          3.20          1.67         0.55 o                         
   1  -6   6          5.29          6.56         0.87 o                         
  -5  -5   6          6.04          6.73         1.07 o                         
  -4  -5   6          0.37         -0.21         0.43 o                         
  -3  -5   6          1.72          3.26         0.59 o                         
  -2  -5   6          6.85          5.78         0.74 o                         
  -1  -5   6          0.30         -0.27         0.37 o                         
   0  -5   6          2.00          3.43         0.91 o                         
   1  -5   6          0.06         -0.37         0.37 o                         
   2  -5   6         53.98         55.18         1.82 o                         
   3  -5   6         72.16         71.64         2.13 o                         
  -5  -4   6          1.72          0.75         0.53 o                         
  -4  -4   6          3.19          2.03         0.64 o                         
  -3  -4   6        131.35        112.33         2.26 o                         
  -2  -4   6         82.05         72.04         1.87 o                         
  -1  -4   6          5.39          4.33         0.59 o                         
   0  -4   6         18.83         17.91         1.05 o                         
   1  -4   6         32.87         33.19         1.38 o                         
   2  -4   6         24.63         24.60         3.36 o                         
   3  -4   6          0.60          0.57         0.45 o                         
   4  -4   6          0.53          0.41         0.40 o                         
  -6  -3   6          9.14         11.00         1.28 o                         
  -5  -3   6          1.76          1.60         0.64 o                         
  -4  -3   6          4.56          4.09         0.56 o                         
  -3  -3   6         47.48         40.79         1.32 o                         
  -2  -3   6         22.32         19.29         1.00 o                         
  -1  -3   6          2.66          2.07         0.45 o                         
   0  -3   6          1.59          2.26         0.47 o                         
   1  -3   6          1.21          1.45         0.39 o                         
   2  -3   6          5.81          5.04         1.50 o                         
   3  -3   6          2.63          1.86         0.47 o                         
   4  -3   6          0.03          0.46         0.43 o                         
   5  -3   6          2.10          0.93         0.48 o                         
  -6  -2   6          4.22          4.70         0.68 o                         
  -5  -2   6         37.26         40.89         2.72 o                         
  -4  -2   6         10.65         11.02         0.64 o                         
  -3  -2   6          2.88          2.78         0.49 o                         
  -2  -2   6         28.00         22.81         1.12 o                         
  -1  -2   6         27.07         25.21         1.03 o                         
   0  -2   6         10.30         11.13         0.74 o                         
   1  -2   6         15.03         15.29         0.81 o                         
   2  -2   6         42.35         40.96         1.20 o                         
   3  -2   6         27.53         30.71         0.83 o                         
   4  -2   6          0.37          0.39         0.26 o                         
   5  -2   6          0.57          0.94         0.33 o                         
   6  -2   6         34.39         31.99         1.09 o                         
  -6  -1   6          5.69          6.13         0.79 o                         
  -5  -1   6          9.14          7.30         1.82 o                         
  -4  -1   6         14.35         13.73         0.91 o                         
  -3  -1   6        154.34        153.26         2.26 o                         
  -2  -1   6        227.65        231.40         2.83 o                         
  -1  -1   6          5.64          4.81         0.75 o                         
   0  -1   6          8.42          8.26         0.59 o                         
   1  -1   6         49.43         46.99         1.50 o                         
   2  -1   6         12.41         13.79         0.63 o                         
   3  -1   6          4.36          3.56         0.34 o                         
   4  -1   6          3.52          3.51         0.39 o                         
   5  -1   6          0.21          0.65         0.27 o                         
   6  -1   6         10.41          9.05         0.67 o                         
   7  -1   6          0.63         -0.11         1.01 o                         
  -6   0   6         12.16         13.24         1.50 o                         
  -5   0   6          4.78          5.77         0.96 o                         
  -4   0   6          3.18          2.88         0.64 o                         
  -3   0   6        786.10        766.14         6.29 o                         
  -2   0   6        301.81        289.56         4.91 o                         
  -1   0   6         80.62         77.01         1.40 o                         
   0   0   6          4.42          4.77         0.53 o                         
   1   0   6          9.08          9.34         0.47 o                         
   2   0   6         32.69         33.02         0.86 o                         
   3   0   6         26.27         20.65         0.57 o                         
   4   0   6         10.77         11.66         0.49 o                         
   5   0   6          1.34          1.03         0.26 o                         
   6   0   6         10.35         11.50         0.62 o                         
   7   0   6          0.56          0.21         0.60 o                         
   8   0   6          0.70         -0.46         0.80 o                         
  -5   1   6         17.95         14.52         1.39 o                         
  -4   1   6          0.55          1.39         0.53 o                         
  -3   1   6         37.65         33.39         0.96 o                         
  -2   1   6          7.42          7.34         0.53 o                         
  -1   1   6         12.41         14.19         0.69 o                         
   0   1   6          1.38          1.73         0.26 o                         
   1   1   6         39.42         41.28         0.75 o                         
   2   1   6          0.18          0.04         0.17 o                         
   3   1   6          3.16          2.07         0.23 o                         
   4   1   6          5.33          7.38         0.35 o                         
   5   1   6          1.63          1.10         0.24 o                         
   6   1   6        335.21        321.93         3.96 o                         
   7   1   6          2.49          3.78         0.71 o                         
   8   1   6          1.79          0.11         0.96 o                         
  -5   2   6          3.44          2.03         0.75 o                         
  -4   2   6          1.70          0.96         0.53 o                         
  -3   2   6          0.52         -0.11         0.32 o                         
  -2   2   6         29.48         28.84         1.39 o                         
  -1   2   6         33.26         32.89         1.39 o                         
   0   2   6         24.67         25.85         1.07 o                         
   1   2   6         69.18         78.39         1.71 o                         
   2   2   6        353.36        375.52         3.31 o                         
   3   2   6        151.62        164.69         2.08 o                         
   4   2   6          1.27          1.60         0.43 o                         
   5   2   6          3.53          2.39         0.41 o                         
   6   2   6        315.34        294.90         3.62 o                         
   7   2   6          1.18          1.84         0.49 o                         
   8   2   6          1.92          2.02         0.59 o                         
  -4   3   6          3.05          2.67         0.75 o                         
  -3   3   6        156.26        138.63         3.42 o                         
  -2   3   6         22.29         15.27         1.17 o                         
  -1   3   6          0.19          0.43         0.32 o                         
   0   3   6         22.30         24.67         1.17 o                         
   1   3   6        135.99        150.38         2.56 o                         
   2   3   6          2.77          3.38         0.33 o                         
   3   3   6         46.38         40.72         0.74 o                         
   4   3   6          8.17          8.33         0.85 o                         
   5   3   6          0.60          0.53         0.32 o                         
   6   3   6          3.68          3.74         0.75 o                         
   7   3   6          0.45          0.17         0.48 o                         
   8   3   6          0.49          0.67         0.48 o                         
   9   3   6          0.25         -0.45         0.45 o                         
  -4   4   6          5.63          5.45         1.07 o                         
  -3   4   6         57.26         51.69         2.24 o                         
  -2   4   6          0.15         -0.21         0.32 o                         
  -1   4   6         61.79         59.06         2.03 o                         
   0   4   6         59.93         65.68         1.92 o                         
   1   4   6        104.20        100.93         2.24 o                         
   2   4   6          9.78          9.95         0.75 o                         
   3   4   6          4.51          4.60         0.37 o                         
   4   4   6         28.91         29.69         1.39 o                         
   5   4   6          0.02          0.32         0.32 o                         
   6   4   6         60.01         61.62         2.24 o                         
   7   4   6          0.09          0.53         0.53 o                         
   8   4   6          0.03         -0.43         0.64 o                         
   9   4   6          0.13          0.53         0.38 o                         
  -3   5   6          2.25          1.60         0.64 o                         
  -2   5   6          7.53          7.48         1.07 o                         
  -1   5   6          1.02          1.07         0.53 o                         
   0   5   6         41.12         47.10         1.82 o                         
   1   5   6         25.29         28.09         1.28 o                         
   2   5   6        166.51        171.43         2.35 o                         
   3   5   6         19.75         20.78         0.73 o                         
   4   5   6         17.59         20.27         0.57 o                         
   5   5   6          4.05          3.84         0.75 o                         
   6   5   6        190.17        184.13         4.06 o                         
   7   5   6          3.51          2.24         0.64 o                         
   8   5   6          0.18          0.21         0.64 o                         
   9   5   6          0.07         -0.64         0.64 o                         
  -2   6   6          8.55         10.68         1.39 o                         
  -1   6   6          1.69          1.92         0.64 o                         
   0   6   6          0.58          0.75         0.43 o                         
   1   6   6        407.71        426.78         5.98 o                         
   2   6   6        125.80        134.33         2.23 o                         
   3   6   6        105.72        104.22         2.03 o                         
   4   6   6         25.84         25.97         0.82 o                         
   5   6   6          1.70          2.22         0.29 o                         
   6   6   6         32.39         30.87         1.71 o                         
   7   6   6          1.69          1.82         0.64 o                         
   8   6   6          1.46          0.43         0.53 o                         
   9   6   6          0.58         -0.11         0.75 o                         
  -1   7   6          5.81          7.80         1.17 o                         
   0   7   6         58.71         62.59         2.35 o                         
   1   7   6          3.09          3.20         0.64 o                         
   2   7   6          2.01          2.04         0.43 o                         
   3   7   6          5.21          4.10         0.53 o                         
   4   7   6         27.30         25.91         0.91 o                         
   5   7   6          0.22         -0.11         0.19 o                         
   6   7   6          0.21          0.11         0.32 o                         
   7   7   6          0.01         -0.21         0.21 o                         
   8   7   6          0.13         -0.43         0.43 o                         
   1   8   6         11.76         16.98         1.50 o                         
   2   8   6          2.98          2.44         0.49 o                         
   3   8   6         10.04          8.27         1.71 o                         
   4   8   6          0.02         -0.06         0.18 o                         
   5   8   6          0.13          0.00         0.32 o                         
   6   8   6         27.67         29.80         1.82 o                         
   7   8   6          0.53          0.00         0.43 o                         
   8   8   6          1.48          1.07         0.64 o                         
   3   9   6         23.71         23.72         1.20 o                         
   4   9   6          1.14          0.68         0.37 o                         
   5   9   6          1.80          0.96         0.64 o                         
   6   9   6         20.29         13.78         1.60 o                         
  -3  -5   7          0.28          0.14         0.48 o                         
  -2  -5   7          0.43          0.50         0.75 o                         
  -1  -5   7          0.59          0.47         0.47 o                         
   0  -5   7          0.15          0.39         0.45 o                         
   1  -5   7         14.83         13.97         1.18 o                         
  -4  -4   7          0.45          0.85         0.53 o                         
  -3  -4   7         17.09         17.41         1.21 o                         
  -2  -4   7          0.15         -0.29         0.29 o                         
  -1  -4   7         98.23         94.83         2.23 o                         
   0  -4   7         10.77          7.21         0.77 o                         
   1  -4   7          1.65          2.01         0.53 o                         
   2  -4   7          7.18          6.23         0.77 o                         
   3  -4   7         80.80         82.67         2.15 o                         
  -5  -3   7          2.62          0.64         0.53 o                         
  -4  -3   7          0.31          0.37         0.38 o                         
  -3  -3   7          0.18          0.09         0.36 o                         
  -2  -3   7         17.38         14.80         2.19 o                         
  -1  -3   7          2.63          3.04         1.01 o                         
   0  -3   7          0.22          0.55         0.37 o                         
   1  -3   7          7.41          6.37         1.34 o                         
   2  -3   7          0.94          0.08         0.59 o                         
   3  -3   7          0.55         -0.37         0.48 o                         
   4  -3   7          0.02         -0.43         0.43 o                         
   5  -3   7          0.00         -0.10         0.39 o                         
  -5  -2   7          6.26          5.66         0.96 o                         
  -4  -2   7          4.68          5.87         0.96 o                         
  -3  -2   7         42.08         43.64         1.36 o                         
  -2  -2   7         26.39         27.77         1.17 o                         
  -1  -2   7          1.29          0.70         0.37 o                         
   0  -2   7          2.44          1.71         0.45 o                         
   1  -2   7          2.11          4.07         0.53 o                         
   2  -2   7          7.53          8.33         0.85 o                         
   3  -2   7         34.72         43.46         1.60 o                         
   4  -2   7          4.17          3.93         0.59 o                         
   5  -2   7          0.14         -0.07         0.64 o                         
   6  -2   7          0.05          0.43         1.07 o                         
  -5  -1   7          0.25         -0.43         0.43 o                         
  -4  -1   7          3.86          3.42         0.75 o                         
  -3  -1   7         57.46         54.00         1.40 o                         
  -2  -1   7         17.06         20.33         0.97 o                         
  -1  -1   7        226.79        223.96         2.90 o                         
   0  -1   7          2.63          2.56         0.43 o                         
   1  -1   7         31.13         36.06         1.28 o                         
   2  -1   7         21.44         21.17         1.28 o                         
   3  -1   7        163.06        152.75         1.71 o                         
   4  -1   7          5.24          5.36         0.51 o                         
   5  -1   7          0.66          0.63         0.27 o                         
   6  -1   7          0.01         -0.53         0.53 o                         
  -5   0   7          5.37          6.41         1.07 o                         
  -4   0   7          9.81         11.75         1.28 o                         
  -3   0   7          0.38          0.05         0.37 o                         
  -2   0   7        192.69        186.65         2.52 o                         
  -1   0   7        384.42        376.83         4.65 o                         
   0   0   7         11.86         13.55         0.50 o                         
   1   0   7          0.03         -0.02         0.09 o                         
   2   0   7          0.77          1.55         0.21 o                         
   3   0   7         15.70         18.48         0.58 o                         
   4   0   7          0.18          0.19         0.18 o                         
   5   0   7          1.34          0.48         0.26 o                         
   6   0   7          0.42          0.48         0.69 o                         
   7   0   7          0.15          0.33         0.64 o                         
  -5   1   7         38.81         49.45         2.35 o                         
  -4   1   7          9.88          9.83         1.17 o                         
  -3   1   7         24.25         24.56         1.50 o                         
  -2   1   7         13.74         15.22         0.85 o                         
  -1   1   7         12.93         11.15         0.71 o                         
   0   1   7          0.21          1.01         0.30 o                         
   1   1   7          9.85         10.37         0.44 o                         
   2   1   7          3.04          4.01         0.30 o                         
   3   1   7          0.56          0.31         0.22 o                         
   4   1   7          2.28          3.08         0.30 o                         
   5   1   7          0.06          0.19         0.26 o                         
   6   1   7          1.26          2.03         0.53 o                         
   7   1   7          6.57          7.21         0.87 o                         
   8   1   7         85.68         79.13         2.26 o                         
  -4   2   7          7.48          7.05         1.07 o                         
  -3   2   7          0.27          1.07         0.53 o                         
  -2   2   7         30.16         30.20         0.92 o                         
  -1   2   7         10.23         10.15         0.96 o                         
   0   2   7          7.20          5.34         0.75 o                         
   1   2   7          9.49         11.93         0.56 o                         
   2   2   7          0.49          2.26         0.30 o                         
   3   2   7         93.89        102.44         1.38 o                         
   4   2   7          1.14          2.86         0.25 o                         
   5   2   7          8.74          4.70         0.75 o                         
   6   2   7          7.70          9.73         0.79 o                         
   7   2   7          6.99          7.23         1.28 o                         
   8   2   7         63.70         52.63         4.17 o                         
  -4   3   7          1.82          2.35         0.75 o                         
  -3   3   7          4.36          6.30         0.96 o                         
  -2   3   7         26.20         21.15         1.39 o                         
  -1   3   7        118.99        100.82         2.56 o                         
   0   3   7          0.80          1.28         0.43 o                         
   1   3   7         21.67         23.07         1.07 o                         
   2   3   7         52.95         54.57         1.13 o                         
   3   3   7        176.12        191.10         2.09 o                         
   4   3   7         35.49         44.64         1.60 o                         
   5   3   7         16.45         25.21         1.39 o                         
   6   3   7          0.02         -0.11         0.43 o                         
   7   3   7          4.71          3.82         0.64 o                         
   8   3   7          0.59         -0.24         0.43 o                         
  -3   4   7          0.27         -0.21         0.43 o                         
  -2   4   7         61.01         57.14         2.24 o                         
  -1   4   7          0.00         -0.21         0.32 o                         
   0   4   7          0.69          0.43         0.32 o                         
   1   4   7          7.05          5.87         0.75 o                         
   2   4   7          2.84          4.37         0.59 o                         
   3   4   7          5.88          6.22         0.69 o                         
   4   4   7          2.28          5.23         0.75 o                         
   5   4   7          1.78          2.56         0.64 o                         
   6   4   7          0.36          0.43         0.43 o                         
   7   4   7          0.43          1.07         0.64 o                         
   8   4   7         13.96         14.46         1.87 o                         
   9   4   7          0.16          0.08         0.80 o                         
  -2   5   7          0.08          0.96         0.53 o                         
  -1   5   7         11.21         11.32         1.28 o                         
   0   5   7          3.04          1.92         0.53 o                         
   1   5   7          3.84          2.56         0.53 o                         
   2   5   7          7.82          8.02         0.61 o                         
   3   5   7         64.06         66.46         1.34 o                         
   4   5   7          3.36          6.13         0.91 o                         
   5   5   7          7.62          6.30         0.96 o                         
   6   5   7          0.07          0.00         0.43 o                         
   7   5   7          5.85          7.48         1.07 o                         
   8   5   7         33.02         26.81         1.82 o                         
   9   5   7          1.31          0.53         0.85 o                         
  -1   6   7          2.42          2.88         0.75 o                         
   0   6   7          0.00         -0.32         0.32 o                         
   1   6   7          1.25          0.53         0.43 o                         
   2   6   7        172.20        181.49         2.71 o                         
   3   6   7        612.41        656.24         5.95 o                         
   4   6   7         23.26         26.02         1.28 o                         
   5   6   7          8.76          7.48         1.07 o                         
   6   6   7          6.02          6.19         0.96 o                         
   7   6   7          0.36          0.43         0.53 o                         
   8   6   7          1.56          0.43         0.64 o                         
   0   7   7          0.21         -0.32         0.32 o                         
   1   7   7         13.31         16.55         1.28 o                         
   2   7   7         10.16          9.67         0.85 o                         
   3   7   7         65.78         63.87         3.10 o                         
   4   7   7         51.13         46.75         1.26 o                         
   5   7   7         19.18         18.80         1.50 o                         
   6   7   7          5.81          8.01         1.17 o                         
   7   7   7          0.05         -0.32         0.32 o                         
   8   7   7          0.01          0.32         0.53 o                         
   1   8   7          9.54         10.89         1.28 o                         
   2   8   7         15.76         12.97         2.08 o                         
   3   8   7          0.01         -0.12         0.26 o                         
   4   8   7          3.32          3.21         0.47 o                         
   5   8   7          5.72          5.34         1.07 o                         
   6   8   7          6.24          8.44         1.28 o                         
   7   8   7          0.14         -0.32         0.43 o                         
   4   9   7          0.22          0.06         0.26 o                         
   5   9   7          1.99          1.60         0.64 o                         
  -2  -4   8          0.82          0.28         0.38 o                         
  -1  -4   8          5.79          2.42         0.55 o                         
   0  -4   8         18.88         16.46         2.78 o                         
   1  -4   8          2.49          1.23         0.55 o                         
   2  -4   8          2.70          4.11         0.74 o                         
  -3  -3   8          1.53          2.22         0.51 o                         
  -2  -3   8          0.61          0.56         0.48 o                         
  -1  -3   8         72.90         69.62         1.90 o                         
   0  -3   8         42.63         45.59         2.19 o                         
   1  -3   8          5.72          6.34         1.07 o                         
   2  -3   8          6.16          6.47         0.81 o                         
   3  -3   8          0.84          0.83         0.48 o                         
   4  -3   8          4.76          3.84         0.67 o                         
  -4  -2   8          2.30          3.20         0.85 o                         
  -3  -2   8          5.14          5.13         0.68 o                         
  -2  -2   8          0.77          0.41         0.36 o                         
  -1  -2   8          0.30         -0.13         0.43 o                         
   0  -2   8          3.09          3.28         0.55 o                         
   1  -2   8          4.88          4.52         0.61 o                         
   2  -2   8          1.79          1.26         0.39 o                         
   3  -2   8          0.10          0.60         0.39 o                         
   4  -2   8          3.24          4.19         0.66 o                         
   5  -2   8          5.21          5.69         0.73 o                         
  -4  -1   8         20.33         23.28         1.60 o                         
  -3  -1   8          4.01          4.42         0.60 o                         
  -2  -1   8          0.15          0.13         0.36 o                         
  -1  -1   8          0.13          0.18         0.29 o                         
   0  -1   8         45.19         42.34         1.33 o                         
   1  -1   8          2.95          2.87         0.45 o                         
   2  -1   8          5.31          7.83         0.69 o                         
   3  -1   8          0.12          0.62         0.75 o                         
   4  -1   8         18.99         18.13         1.34 o                         
   5  -1   8         15.92         11.47         0.89 o                         
   6  -1   8          0.01         -0.85         0.85 o                         
  -4   0   8          8.50          7.58         1.17 o                         
  -3   0   8          7.00          6.73         0.96 o                         
  -2   0   8         11.04         11.54         0.83 o                         
  -1   0   8        449.49        433.05         4.45 o                         
   0   0   8        306.75        324.48         2.80 o                         
   1   0   8          0.14         -0.08         0.17 o                         
   2   0   8          6.33          5.75         0.40 o                         
   3   0   8         12.60         13.42         0.55 o                         
   4   0   8          7.80          9.10         0.66 o                         
   5   0   8          0.03         -0.41         0.41 o                         
   6   0   8          1.59          1.66         0.64 o                         
   7   0   8          0.04         -0.59         0.59 o                         
  -4   1   8          8.14         10.68         1.39 o                         
  -3   1   8          1.72          1.71         0.64 o                         
  -2   1   8         18.91         17.10         0.87 o                         
  -1   1   8        137.35        138.31         2.23 o                         
   0   1   8         23.16         24.89         0.97 o                         
   1   1   8         45.27         51.97         1.00 o                         
   2   1   8          0.79          2.19         0.39 o                         
   3   1   8          0.43          0.12         0.22 o                         
   4   1   8          0.32          0.06         0.18 o                         
   5   1   8          0.24         -0.21         0.53 o                         
   6   1   8          0.04          0.05         0.45 o                         
   7   1   8          0.86         -0.04         0.56 o                         
  -3   2   8         16.06         14.95         1.50 o                         
  -2   2   8         13.19         11.75         0.74 o                         
  -1   2   8         14.37         12.59         0.79 o                         
   0   2   8         17.73         15.10         0.79 o                         
   1   2   8          5.52          6.50         0.58 o                         
   2   2   8          0.04         -0.01         0.14 o                         
   3   2   8          9.26          9.03         0.50 o                         
   4   2   8         22.96         30.42         0.71 o                         
   5   2   8         30.19         35.80         2.88 o                         
   6   2   8          0.42          0.16         0.38 o                         
   7   2   8          0.14          0.02         0.49 o                         
   8   2   8         79.15         76.81         2.40 o                         
  -3   3   8          1.64          1.50         0.64 o                         
  -2   3   8         12.22         13.78         1.39 o                         
  -1   3   8         50.05         41.65         1.82 o                         
   0   3   8         26.91         25.42         1.39 o                         
   1   3   8          0.04          0.11         0.32 o                         
   2   3   8          7.70          8.85         1.01 o                         
   3   3   8         46.07         56.78         1.13 o                         
   4   3   8         42.84         36.95         1.60 o                         
   5   3   8         37.62         37.91         1.71 o                         
   6   3   8          0.60          1.55         0.45 o                         
   7   3   8          0.90          1.12         0.45 o                         
   8   3   8         17.09         11.17         1.00 o                         
  -2   4   8          4.01          3.74         0.75 o                         
  -1   4   8        117.74        105.63         2.88 o                         
   0   4   8         25.41         21.25         1.28 o                         
   1   4   8         24.48         22.54         1.17 o                         
   2   4   8         23.32         23.71         1.07 o                         
   3   4   8          3.18          3.92         0.43 o                         
   4   4   8          3.53          4.49         0.75 o                         
   5   4   8          3.08          2.99         0.64 o                         
   6   4   8          3.97          7.05         0.96 o                         
   7   4   8          0.03          0.21         0.53 o                         
   8   4   8          3.11          2.91         0.59 o                         
  -2   5   8          0.01         -0.21         0.43 o                         
  -1   5   8         11.84          9.40         1.17 o                         
   0   5   8          8.34          9.51         1.07 o                         
   1   5   8          9.75         10.57         1.07 o                         
   2   5   8          0.74          0.64         0.43 o                         
   3   5   8         12.36         11.23         0.80 o                         
   4   5   8          5.81          6.09         0.96 o                         
   5   5   8          4.45          3.42         0.75 o                         
   6   5   8          0.31          1.07         0.64 o                         
   7   5   8          0.17          0.21         0.53 o                         
   8   5   8         30.37         30.01         2.03 o                         
  -1   6   8          6.95          9.40         1.17 o                         
   0   6   8          2.64          3.52         0.75 o                         
   1   6   8          3.40          2.99         0.75 o                         
   2   6   8          6.15          7.25         1.39 o                         
   3   6   8         88.40         94.98         1.79 o                         
   4   6   8        145.57        159.13         4.17 o                         
   5   6   8         94.86        103.06         3.20 o                         
   6   6   8          5.15          7.69         1.17 o                         
   7   6   8          0.13         -0.21         0.53 o                         
   8   6   8         25.82         24.88         1.82 o                         
   1   7   8          1.86          1.50         0.53 o                         
   2   7   8         25.22         26.37         1.17 o                         
   3   7   8         60.91         55.59         2.24 o                         
   4   7   8          6.81          5.55         1.07 o                         
   5   7   8          7.55          4.27         0.96 o                         
   6   7   8          1.32          0.64         0.53 o                         
   7   7   8          1.31          0.96         0.64 o                         
   2   8   8         14.66         16.22         1.87 o                         
   3   8   8         11.94         13.59         1.55 o                         
   4   8   8          5.30          5.66         1.17 o                         
   5   8   8          1.09          1.39         0.64 o                         
   6   8   8          4.54          2.35         0.75 o                         
   7   8   8          0.69          0.75         0.64 o                         
  -1  -3   9          0.62          0.24         0.45 o                         
   0  -3   9          2.67          2.10         0.56 o                         
   1  -3   9         31.39         34.34         1.50 o                         
   2  -3   9          3.83          4.15         0.75 o                         
  -2  -2   9          0.07         -0.42         0.43 o                         
  -1  -2   9         12.19          9.80         1.07 o                         
   0  -2   9          0.58          1.22         0.47 o                         
   1  -2   9          0.01         -0.64         0.64 o                         
   2  -2   9          0.03         -0.19         0.30 o                         
   3  -2   9          2.13          3.41         0.57 o                         
   4  -2   9          0.00         -0.17         0.48 o                         
  -3  -1   9          1.58          2.24         0.75 o                         
  -2  -1   9         14.32         14.08         1.02 o                         
  -1  -1   9          0.13         -0.37         0.37 o                         
   0  -1   9          6.96          7.34         1.17 o                         
   1  -1   9         18.92         19.93         1.07 o                         
   2  -1   9          1.31          0.21         0.85 o                         
   3  -1   9          3.11          4.09         0.69 o                         
   4  -1   9          3.20          2.71         0.80 o                         
   5  -1   9         18.49         17.73         2.14 o                         
  -3   0   9          0.36          0.32         0.53 o                         
  -2   0   9          4.54          4.96         1.17 o                         
  -1   0   9         26.51         25.82         1.50 o                         
   0   0   9         18.36         18.68         1.71 o                         
   1   0   9        299.62        317.50         5.45 o                         
   2   0   9         26.99         35.09         2.40 o                         
   3   0   9          0.16          0.07         0.29 o                         
   4   0   9          2.21          2.47         0.59 o                         
   5   0   9         21.73         17.73         1.82 o                         
   6   0   9          0.27         -0.85         0.85 o                         
  -3   1   9         26.25         30.55         1.82 o                         
  -2   1   9          2.70          2.24         0.49 o                         
  -1   1   9          7.42          8.87         0.76 o                         
   0   1   9         58.96         61.40         1.20 o                         
   1   1   9         35.61         34.02         0.90 o                         
   2   1   9          0.45         -0.05         0.26 o                         
   3   1   9          0.98          0.64         0.23 o                         
   4   1   9          0.00         -0.28         0.53 o                         
   5   1   9          0.12         -0.38         0.41 o                         
   6   1   9          0.40         -0.06         0.51 o                         
  -2   2   9          0.06          0.21         0.43 o                         
  -1   2   9         23.73         22.88         1.34 o                         
   0   2   9         16.83         17.01         0.94 o                         
   1   2   9          1.45          0.90         0.32 o                         
   2   2   9          0.02         -0.14         0.20 o                         
   3   2   9          6.46          8.64         0.80 o                         
   4   2   9          0.03          0.74         0.37 o                         
   5   2   9         12.07          9.34         0.85 o                         
   6   2   9          0.27          0.56         0.41 o                         
   7   2   9          0.06         -0.45         0.45 o                         
  -2   3   9          0.77          0.85         0.53 o                         
  -1   3   9          7.84          9.03         0.74 o                         
   0   3   9          1.19          0.75         0.53 o                         
   1   3   9         55.71         60.11         1.49 o                         
   2   3   9          0.02          0.27         0.23 o                         
   3   3   9          1.57          2.79         0.36 o                         
   4   3   9          4.61          4.79         0.56 o                         
   5   3   9         54.09         57.54         1.58 o                         
   6   3   9          0.17          1.07         0.45 o                         
   7   3   9          2.64          3.19         0.60 o                         
  -1   4   9          0.39          1.28         0.53 o                         
   0   4   9         48.86         48.17         1.92 o                         
   1   4   9         31.07         27.34         1.39 o                         
   2   4   9          1.12          1.28         0.53 o                         
   3   4   9          0.17          0.35         0.26 o                         
   4   4   9          1.88          1.71         0.53 o                         
   5   4   9          7.04          3.42         0.75 o                         
   6   4   9          0.10          0.53         0.53 o                         
   7   4   9          0.26         -0.06         0.33 o                         
  -1   5   9          4.26          5.45         0.96 o                         
   0   5   9          1.16         -0.11         0.43 o                         
   1   5   9          3.65          3.74         0.75 o                         
   2   5   9          2.49          2.24         0.43 o                         
   3   5   9          0.30         -0.07         0.19 o                         
   4   5   9          1.70          2.14         0.64 o                         
   5   5   9          9.96          6.94         1.07 o                         
   6   5   9          0.03          0.00         0.43 o                         
   7   5   9          0.75          1.17         0.64 o                         
   0   6   9          3.56          4.17         0.85 o                         
   1   6   9          0.01         -0.11         0.32 o                         
   2   6   9          0.03         -0.03         0.27 o                         
   3   6   9          0.75          0.19         0.27 o                         
   4   6   9         21.20         24.46         1.82 o                         
   5   6   9        151.95        173.23         4.38 o                         
   6   6   9          0.29         -0.53         0.53 o                         
   7   6   9          0.52         -0.21         0.53 o                         
   2   7   9          0.02          0.27         0.59 o                         
   3   7   9         10.11         12.18         1.60 o                         
   4   7   9         22.51         21.68         1.82 o                         
   5   7   9        134.60        120.90         3.84 o                         
   6   7   9         16.68         16.13         1.71 o                         
   7   7   9          6.35          8.76         1.28 o                         
   1  -2  10          4.39          2.67         0.65 o                         
  -1  -1  10          4.61          3.98         0.80 o                         
   0  -1  10          2.72          2.73         0.61 o                         
   1  -1  10          0.07         -0.80         0.80 o                         
   2  -1  10          7.43          6.80         0.85 o                         
   3  -1  10          0.04          0.21         0.69 o                         
  -1   0  10          0.61         -0.36         0.36 o                         
   0   0  10          5.14          5.79         0.74 o                         
   1   0  10         47.08         51.22         1.54 o                         
   2   0  10         71.76         78.31         3.04 o                         
   3   0  10          9.41         10.38         1.82 o                         
   4   0  10          1.06          0.43         0.96 o                         
   5   0  10          1.11          2.56         1.17 o                         
  -1   1  10          0.00         -0.52         0.59 o                         
   0   1  10          3.68          4.59         0.96 o                         
   1   1  10        136.65        140.82         2.46 o                         
   2   1  10         79.56         87.34         1.87 o                         
   3   1  10          5.01          8.91         1.66 o                         
   4   1  10          2.40          3.20         0.96 o                         
   5   1  10          1.03          0.43         0.85 o                         
  -1   2  10          2.43          1.20         0.41 o                         
   0   2  10          0.08         -0.20         0.26 o                         
   1   2  10         12.80         14.54         0.75 o                         
   2   2  10          1.06          0.94         0.30 o                         
   3   2  10          1.55          0.60         0.36 o                         
   4   2  10          0.10         -0.29         0.29 o                         
   5   2  10          0.01         -0.27         0.41 o                         
   6   2  10          1.61          1.61         0.56 o                         
  -1   3  10          0.41          0.43         0.48 o                         
   0   3  10          0.02          0.21         0.30 o                         
   1   3  10          0.58          0.57         0.36 o                         
   2   3  10          6.71          6.17         0.51 o                         
   3   3  10          0.22          0.13         0.33 o                         
   4   3  10          0.34          0.64         0.38 o                         
   5   3  10          7.30          7.98         0.79 o                         
   6   3  10          9.20          6.61         0.79 o                         
   0   4  10          0.49          0.11         0.43 o                         
   1   4  10         70.35         61.88         1.67 o                         
   2   4  10         35.47         39.19         1.26 o                         
   3   4  10          0.98          1.82         0.64 o                         
   4   4  10          3.67          4.27         0.75 o                         
   5   4  10          0.91          0.11         0.43 o                         
   6   4  10          5.69          5.34         0.68 o                         
   7   4  10          4.19          3.58         0.68 o                         
   1   5  10         20.58         18.34         1.13 o                         
   2   5  10          0.17         -0.14         0.26 o                         
   3   5  10         11.35          9.83         1.28 o                         
   4   5  10          0.23         -0.43         0.43 o                         
   5   5  10          1.81          1.39         0.64 o                         
   6   5  10          0.02          0.85         0.53 o                         
   2   6  10          0.26          1.03         0.36 o                         
   3   6  10          0.03         -0.32         0.43 o                         
   4   6  10          1.75          2.03         0.75 o                         
   5   6  10         10.79         15.59         1.71 o                         
   6   6  10         28.54         37.49         2.14 o                         
   1   1  11          5.75          7.65         0.82 o                         
   2   1  11         13.23         11.90         0.92 o                         
   3   1  11         79.49         83.09         3.42 o                         
   1   2  11         11.88         12.18         0.97 o                         
   2   2  11          0.03         -0.30         0.37 o                         
   3   2  11          2.72          2.78         0.96 o                         
   4   2  11          0.03          0.11         0.75 o                         
   1   3  11          0.25          0.04         0.26 o                         
   2   3  11          2.50          2.69         0.51 o                         
   3   3  11          7.10          9.31         0.85 o                         
   4   3  11          0.39          0.21         0.41 o                         
   5   3  11          0.06          0.11         0.64 o                         
   2   4  11          3.81          5.19         0.68 o                         
   3   4  11         33.97         34.98         1.35 o                         
   4   4  11          2.99          3.45         0.60 o                         
   5   4  11          0.01         -0.18         0.33 o                         
   3   5  11          1.73          0.96         0.53 o                         
   4   5  11          0.01         -0.11         0.43 o                         
                                                                                
